# Supplementary material for: Microarray analysis of breast cancer gene expression profiling in response to 2-deoxyglucose, metformin, and glucose starvation
Source: Cancer Cell Int. 2022 Mar 19;22:123. doi: 10.1186/s12935-022-02542-w (PMC8933915; doi:10.1186/s12935-022-02542-w)
Supplement: Supplementary file 1 — Additional file 1: Table S1. Data analysis of the microarray experiments. Lists of DEGs in MDA-MB-231 and MCF-7 cell lines determined by TAC or SAM with volcano and SAM plots representations (fold changes of ± twofold; p-value < 0.05). [file 12935_2022_2542_MOESM1_ESM.xlsx]

## Sheet: MDA-MB-231 CTR vs MCF-7 CTR
TAC												SAM
MDA-MB-231 CTR vs MCF-7 CTR: 5078 genes: 2463 up and 2615 down						MDA-MB-231 CTR vs MCF-7 CTR: 5078 genes: 2463 up and 2615 down						MDA-MB-231 CTR vs MCF-7 CTR
Upregulated genes						Downregulated genes						Significant upregulated genes								Significant downregulated genes
Description	Gene symbol	Fold change	P-value			Description	Gene symbol	Fold change	P-value			Gene ID	Gene Name	Score(d)	Numerator(r)	Denominator(s+s0)	Fold Change	q-value(%)		Gene ID	Gene Name	Score(d)	Numerator(r)	Denominator(s+s0)	Fold Change	q-value(%)
lactate dehydrogenase B	LDHB	3568.98	3.13e-15			interferon regulatory factor 3	IRF3	-2	0.0004			NM_001174097	LDHB	15.9296642117774	11.9504233333333	0.750199324634725	3957.63633126833	0		NM_020820	PREX1	-16.963043825354	-12.2294433333333	0.720946279408562	0.00020824315089502	0
annexin A1	ANXA1	1741.06	2.8e-14			LYR motif containing 5	LYRM5	-2	0.0041			NM_001204813	NT5E	13.7474914497859	10.5580466666667	0.767998052970682	1507.60907250381	0		NM_001040100	SPTSSB	-13.8860330193232	-11.4892	0.827392530610585	0.000347861346601693	0
5-nucleotidase, ecto (CD73)	NT5E	1222.81	8.45e-15			fibroblast growth factor receptor 4	FGFR4	-2	4.09e-05			NM_003380	VIM	13.5276305201809	10.9855166666667	0.812079887181878	2027.54281822045	0		NM_003225	TFF1	-12.9268461573886	-12.65634	0.97907407931563	0.000154903783220542	0
vimentin	VIM	1012.06	1.84e-14			UBA-like domain containing 1	UBALD1	-2	9.67e-05			NM_000700	ANXA1	12.9047558936267	11.19345	0.867389518427708	2341.87766667296	0		NM_052886	MAL2	-12.8920416383079	-10.87093	0.843227962256784	0.000533978768282816	0
epithelial membrane protein 3	EMP3	785.62	5.81e-15			TEA domain family member 2	TEAD2	-2	0.0141			NM_006762	LAPTM5	12.4626167046746	10.0423666666667	0.805799207713729	1054.51702106477	0		NM_000599	IGFBP5	-12.7977175811575	-11.0755466666667	0.86543140184415	0.000463370343722452	0
moesin	MSN	761.02	1.18e-13			cysteine-rich PDZ-binding protein	CRIPT	-2	0.0001			NM_001425	EMP3	11.0714255454974	9.06592333333333	0.818857815199806	535.938383160483	0		NM_002276	KRT19	-12.4105130293582	-10.66227	0.859132090251021	0.000617073516961738	0
lysosomal protein transmembrane 5	LAPTM5	656.22	3e-14			small integral membrane protein 11A	SMIM11A	-2	0.0001			NM_000782	CYP24A1	10.8961200882136	8.51906	0.781843438859961	366.85343918388	0		NM_021052	HIST1H2AE	-12.346657640907	-11.0200466666667	0.892553028291233	0.000481543361069229	0
solute carrier family 43, member 3	SLC43A3	594.08	2.98e-14			CGRP receptor component	CRCP	-2	6.9e-05			NM_001164605	FXYD5	10.8662845080197	9.33474333333333	0.859055671369913	645.710346210391	0		NM_001271534	DSCAM	-12.275230352932	-9.84437666666667	0.801970829355174	0.00108779569243507	0
FOS-like antigen 1	FOSL1	501.79	2.24e-13			mitochondrial ribosomal protein L48	MRPL48	-2	0.0002			NM_001278201	SLC43A3	10.725411331159	9.52428666666667	0.888011319341862	736.369808576633	0		NM_001252294	SPDEF	-11.8027972621792	-9.39534666666667	0.796027116111964	0.00148497394492971	0
calponin 3, acidic	CNN3	465.7	1.75e-13			tRNA methyltransferase 1 like	TRMT1L	-2	5.61e-05			NM_001785	CDA	10.5915156978725	8.67931333333333	0.819459044476204	409.95260940325	0		NM_003534	HIST1H3G	-11.2723406296999	-8.72419	0.773946626223652	0.00236459693398121	0
FXYD domain containing ion transport regulator 5	FXYD5	404.49	5.83e-13			zinc finger protein 267	ZNF267	-2	8.68e-05			NM_014508	APOBEC3C	10.3693668230958	8.04119	0.775475507539166	263.414326066992	0		NM_001015001	CKMT1A	-11.2280024758669	-10.07945	0.89770642833972	0.000924236701111037	0
cytidine deaminase	CDA	378.62	2.99e-13			centromere protein L	CENPL	-2.01	3.42e-05			NM_001278599	AXL	10.3282736022551	8.19432666666667	0.793387838300244	292.912645279554	0		NM_020990	CKMT1B	-11.1787411092499	-10.1670133333333	0.909495374655434	0.000869809246967202	0
plasminogen activator, urokinase	PLAU	335.95	2.38e-14			dynein, axonemal, heavy chain 2	DNAH2	-2.01	0.0003			NM_004613	TGM2	10.2110945129501	7.81841666666667	0.765678611313513	225.724102688329	0		NM_006379	SEMA3C	-11.0313227474047	-10.03569	0.909744935380576	0.000952700257970144	0
ets variant 5	ETV5	310.97	7.03e-13			tyrosine hydroxylase	TH	-2.01	0.0037			NM_001145031	PLAU	10.0052146839726	8.08577666666667	0.808156238728119	271.682281038771	0		NM_000507	FBP1	-10.8792517233308	-8.75395	0.804646332543896	0.00231631953278859	0
microtubule associated protein 1B	MAP1B	306.21	8.01e-13			drebrin-like; microRNA 6837	DBNL; MIR6837	-2.01	0.0002			NM_001282205	SIGMAR1	9.70159465330224	8.22258666666667	0.847550012189785	298.706882034006	0		NM_001002295	GATA3	-10.4538194780124	-7.90738	0.756410613042597	0.00416525345107348	0
glutathione S-transferase pi 1	GSTP1	297.43	1.6e-12			upregulator of cell proliferation; URGCP-MRPS24 readthrough	URGCP; URGCP-MRPS24	-2.01	0.0002			NM_002444	MSN	9.66187569282509	9.06328	0.938045601924934	534.957325677245	0		NM_001128595	TC2N	-10.4349500741864	-7.93541666666667	0.760465226019338	0.00408508930561942	0
cytochrome P450, family 24, subfamily A, polypeptide 1	CYP24A1	248.37	1.17e-12			solute carrier family 30 (zinc transporter), member 5	SLC30A5	-2.01	0.0002			NM_175617	MT1E	9.64067005053536	8.14486333333333	0.84484411256052	283.040233546194	0		NM_005322	HIST1H1B	-10.3887031845606	-9.19372	0.884972824487225	0.00170771152054765	0
discoidin, CUB and LCCL domain containing 2	DCBLD2	226.91	3.65e-13			thioredoxin domain containing 16	TXNDC16	-2.01	0.0091			NM_001243286	PVRL3	9.29335000314986	7.43481333333333	0.800014346905411	173.022198274116	0		NM_001305	CLDN4	-10.2977177449699	-9.07263666666667	0.881033729157938	0.0018572237278757	0
pleckstrin homology-like domain, family B, member 2; phosphatidylinositol-specific phospholipase C, X domain containing 2	PHLDB2; PLCXD2	226.18	1.32e-12			coiled-coil domain containing 64	CCDC64	-2.01	0.0072			NM_001286055	CNN3	9.0171666392778	8.87864333333333	0.984637823444332	470.69324328662	0		OTTHUMT00000338820	TRGJ1	-10.2664435227879	-9.76937333333333	0.951583020122674	0.00114584424494992	0
Rho GDP dissociation inhibitor (GDI) beta	ARHGDIB	220.32	2.81e-10			pentatricopeptide repeat domain 3	PTCD3	-2.01	0.001			NM_005909	MAP1B	8.82100548272905	8.47722333333333	0.961026874989612	356.367838803334	0		NM_014668	GREB1	-10.1982310262135	-9.49369666666667	0.930916022814557	0.00138711520908514	0
CD68 molecule	CD68	214.95	5.54e-13			zinc finger, BED-type containing 8	ZBED8	-2.01	0.0028			NM_004454	ETV5	8.70504997192622	7.99239	0.91813258117707	254.653193612385	0		NM_003545	HIST1H4E	-10.169863861683	-7.97761	0.784436262717067	0.00396734616895	0
LIM and calponin homology domains 1	LIMCH1	181.69	1.07e-13			ARP6 actin-related protein 6 homolog (yeast)	ACTR6	-2.01	7.31e-05			NM_001300844	FOSL1	8.66127348415194	8.19222666666667	0.945845513556001	292.486589134503	0		NM_003533	HIST1H3I	-10.0929561987224	-8.04004	0.796599117413957	0.00379932804712795	0
transglutaminase 2	TGM2	179.64	1.03e-13			HECT domain containing E3 ubiquitin protein ligase 1	HECTD1	-2.01	0.0002			NM_001175	ARHGDIB	8.64413900458617	8.09654666666667	0.936651604326471	273.718031464223	0		NM_001037132	NRCAM	-10.0834906578465	-8.98930666666667	0.891487578229831	0.00196765545139801	0
BH3-like motif containing, cell death inducer; mir-100-let-7a-2 cluster host gene	BLID; MIR100HG	177	2.14e-11			Memczak2013 ALT_ACCEPTOR, ALT_DONOR, coding, INTERNAL, intronic best transcript NM_018717	MAML3	-2.01	0.0004			NM_005100	AKAP12	8.61400876903356	7.26186333333333	0.843029480006911	153.475369537256	0		NM_001178008	CBS	-10.0459541353756	-8.17792333333333	0.814051430369945	0.0034530254115454	0
aldo-keto reductase family 1, member B1 (aldose reductase)	AKR1B1	173.1	6.52e-12			Memczak2013 ANTISENSE, coding, INTERNAL, UTR3 best transcript NM_015354	NUP188	-2.01	7.58e-05			NM_001112717	LIMCH1	8.59015314554921	7.19502333333333	0.83758964612421	146.527062383271	0		NM_001145453	GFRA1	-9.98226122235321	-9.08337333333333	0.909951476023589	0.00184345340486667	0
apolipoprotein B mRNA editing enzyme, catalytic polypeptide-like 3C	APOBEC3C	164.93	2.16e-12			fructosamine 3 kinase related protein	FN3KRP	-2.01	6.1e-05			NM_001252339	CDH4	8.47618631979893	6.81402666666667	0.803902416674142	112.519143572877	0		NM_032229	SLITRK6	-9.95912200272991	-7.65584333333333	0.768726734267817	0.00495862784184099	0
calpain 2, (m/II) large subunit	CAPN2	160.13	3.51e-12			THAP domain containing 9	THAP9	-2.01	0.0101			NM_153634	CPNE8	8.46052554916922	7.70611333333333	0.910831518508923	208.81960182521	0		NM_001161841	SULF2	-9.89401562644683	-8.64028666666667	0.873284113638457	0.00250619317062283	0
transmembrane 4 L six family member 1	TM4SF1	145.94	5.64e-11			histidyl-tRNA synthetase 2, mitochondrial	HARS2	-2.01	7.21e-05			NM_007350	PHLDA1	8.42980189848388	7.64605666666667	0.907026850541035	200.305283629115	0		NM_004360	CDH1	-9.74435122398981	-9.23117333333333	0.947335858605643	0.00166394869521635	0
serpin peptidase inhibitor, clade E (nexin, plasminogen activator inhibitor type 1), member 1	SERPINE1	144.56	1.93e-12			ALG5, dolichyl-phosphate beta-glucosyltransferase	ALG5	-2.01	6.45e-05			NM_003659	AGPS	8.41839483985921	6.71605666666667	0.797783519830603	105.131899021666	0		NM_001201477	NETO2	-9.64866634316106	-8.33299666666667	0.863642328410814	0.00310111627029349	0
CDC42 effector protein (Rho GTPase binding) 3	CDC42EP3	143.35	9.7e-11			neuroblastoma breakpoint family, member 14	NBPF14	-2.01	0.0003			NM_001134418	P3H2	8.41637596502163	7.08087	0.841320543358331	135.379923825897	0		NM_001010872	FAM83B	-9.62492959232953	-7.71933	0.802014178488311	0.00474515194496481	0
transforming growth factor, beta-induced, 68kDa	TGFBI	137.31	4.46e-10			5-nucleotidase, cytosolic IIIA	NT5C3A	-2.01	3.36e-05			NM_001134437	PHLDB2	8.38634387619474	7.11817666666667	0.848781873454073	138.926370927223	0		NM_020387	RAB25	-9.57531521774109	-7.52933333333333	0.786327464121811	0.00541308465820266	0
poliovirus receptor-related 3	PVRL3	134.89	2.42e-13			myosin light chain 6B	MYL6B	-2.01	5.72e-05			NM_001423	EMP1	8.37001739069642	7.09991	0.848255107318153	137.17844530098	0		NM_001017526	ARHGAP8	-9.55886803383641	-8.83407666666667	0.924176025382489	0.00219117941522985	0
alkylglycerone phosphate synthase	AGPS	134.06	1.37e-13			olfactory receptor, family 10, subfamily K, member 2	OR10K2	-2.02	3.23e-05			NM_000852	GSTP1	8.35667683060405	8.22702	0.984484642252861	299.626205889901	0		NM_001166103	SPINT2	-9.52029642669376	-7.74104	0.813109135792774	0.00467428041225179	0
secreted protein, acidic, cysteine-rich (osteonectin)	SPARC	132.28	1.63e-10			retinol dehydrogenase 13 (all-trans/9-cis)	RDH13	-2.02	0.0001			NM_001628	AKR1B1	8.30223326405885	7.52205666666667	0.906028104417441	183.808116895766	0		NM_004496	FOXA1	-9.47273946938854	-8.33366666666667	0.879752546092625	0.00309967641955935	0
copine VIII	CPNE8	116.5	1.11e-12			small nuclear RNA activating complex polypeptide 5	SNAPC5	-2.02	6.64e-05			NM_000127	EXT1	8.12851547517443	6.38269666666667	0.785222921228393	83.441701206818	0		NM_001112706	SCIN	-9.4498427858787	-8.21837333333333	0.869683604219787	0.00335755481088899	0
endoglin	ENG	115.45	6.83e-13			ubiquitin protein ligase E3D	UBE3D	-2.02	0.0001			NM_019844	SLCO1B3	8.10280256525543	6.98352	0.861864761452429	126.546167034814	0		NM_001253900	MEST	-9.43923397776038	-8.46208	0.896479525768443	0.00283569876654907	0
X antigen family, member 1E; X antigen family, member 1B	XAGE1E; XAGE1B	115.38	1.38e-11			BLOC-1 related complex subunit 7	BORCS7	-2.02	0.0002			NM_001097604	XAGE1E	8.04463831428824	6.69558	0.832303422281627	103.650265378728	0		NM_001038603	MARVELD2	-9.35733128142537	-7.42757666666667	0.7937708352178	0.00580866898402491	0
caveolin 1	CAV1	114.87	3.46e-11			late endosomal/lysosomal adaptor, MAPK and MTOR activator 5	LAMTOR5	-2.02	6.42e-05			NM_138410	CMTM7	8.0101207375394	6.19321333333333	0.773173530869374	73.1716726641226	0		NM_007231	SLC6A14	-9.32351855551529	-7.94376333333333	0.852013463161311	0.00406152338593167	0
sigma non-opioid intracellular receptor 1	SIGMAR1	113.9	9.71e-13			homeobox A4	HOXA4	-2.02	0.0006			NM_080927	DCBLD2	7.96466552098193	7.26455666666667	0.912098147439975	153.762156698394	0		NM_018724	IL20	-9.32244729328109	-9.23725333333333	0.99086141682891	0.00165695101387164	0
AXL receptor tyrosine kinase	AXL	110.09	6.25e-11			CXXC finger protein 1	CXXC1	-2.02	0.0004			NM_001097594	XAGE1B	7.91726424637334	7.51592666666667	0.949308553154517	183.028774520046	0		NM_001113205	TSTD1	-9.25518485544439	-8.53975	0.922699020428152	0.00268707070708356	0
prolyl 3-hydroxylase 2	P3H2	109.34	1.51e-11			RAB6A, member RAS oncogene family	RAB6A	-2.02	0.0001			NM_001178091	BCAT1	7.88244079722678	6.96040333333333	0.883026401642263	124.534644473678	0		NM_001300838	CIART	-9.16073661829024	-8.01440333333333	0.874864507875039	0.00386744547306973	0
metallothionein 1E	MT1E	102.02	6.55e-12			methylenetetrahydrofolate dehydrogenase (NADP+ dependent) 2, methenyltetrahydrofolate cyclohydrolase	MTHFD2	-2.02	8.56e-05			NM_001143820	ETS1	7.84222674197938	7.17506	0.914926364165417	144.513453835794	0		NM_000695	ALDH3B2	-9.14379682213445	-7.32069	0.800618183277953	0.00625536593952473	0
integrin alpha 5	ITGA5	99.26	1.46e-12			U2AF homology motif (UHM) kinase 1	UHMK1	-2.02	7.27e-05			NM_000602	SERPINE1	7.75696693723622	8.07477666666666	1.04097087585933	269.618684227498	0		NM_001136007	FXYD3	-9.12804463808689	-7.39572333333333	0.810219891177414	0.00593834516185811	0
CKLF-like MARVEL transmembrane domain containing 7	CMTM7	97.19	9.82e-12			increased sodium tolerance 1 homolog (yeast)	IST1	-2.02	8.01e-05			NM_001001786	BLID	7.70111105431333	7.19389	0.934136639410071	146.412000787285	0		NM_001267048	KIAA1324	-9.12047644810751	-8.45558	0.927098496236403	0.00284850370887692	0
coiled-coil domain containing 80; long intergenic non-protein coding RNA 1279	CCDC80; LINC01279	96.28	2.1e-11			RNA binding protein, fox-1 homolog (C. elegans) 1	RBFOX1	-2.02	0.0382			NM_002205	ITGA5	7.68966584437905	7.10500333333333	0.923967761034364	137.663600048631	0		NM_001034915	ESRP1	-9.05301991269387	-7.36728666666667	0.813793268734169	0.00605655585409116	0
RNA binding motif, single stranded interacting protein 2	RBMS2	95.92	7.35e-12			VPS11, CORVET/HOPS core subunit [Source:HGNC Symbol;Acc:HGNC:14583]	VPS11	-2.02	5.22e-05			NM_005228	EGFR	7.6850712149382	5.54605333333333	0.721665834735916	46.7227515486725	0		NM_001206615	EHF	-9.01610208352069	-8.29455666666667	0.919971467695243	0.00318485483885372	0
coagulation factor III (thromboplastin, tissue factor)	F3	93.58	8.88e-10			chondroitin polymerizing factor	CHPF	-2.02	0.0151			NM_001146068	CAPN2	7.59932971920188	7.19081666666667	0.946243541518802	146.100435329969	0		NM_024915	GRHL2	-8.935085981267	-7.53325333333333	0.843109215639032	0.00539839652974125	0
chromosome 5 open reading frame 42	C5orf42	91.06	2.19e-12			myeloma overexpressed 2	MYEOV2	-2.02	0.0008			NM_001135554	EPB41L2	7.51851595155226	6.11794333333333	0.813716878803753	69.451951789468	0		NM_020630	RET	-8.82341423092238	-6.89951333333333	0.78195505195182	0.00837605520789014	0
zinc finger and BTB domain containing 20; microRNA 568	ZBTB20; MIR568	90.64	9.84e-12			protein phosphatase 1, regulatory (inhibitor) subunit 1C	PPP1R1C	-2.03	6.18e-05			NM_000118	ENG	7.46978010721005	6.38325	0.854543227295097	83.4737106951376	0		NM_001017970	TMEM30B	-8.82010071317552	-6.92651333333333	0.785310004792401	0.00822075530312091	0
A kinase (PRKA) anchor protein 12	AKAP12	90.46	5.28e-12			vacuolar protein sorting 41 homolog (S. cerevisiae)	VPS41	-2.03	2.09e-05			NM_001172895	CAV1	7.44203905301343	6.38691333333333	0.858220883797586	83.6859389103899	0		NM_005994	TBX2	-8.81739831797196	-7.09266	0.804393738858714	0.00732650062433427	0
GLI pathogenesis-related 1	GLIPR1	89.94	5.82e-11			ubiquitin specific peptidase 3	USP3	-2.03	0.0006			NM_001004065	AKAP2	7.34967171233511	6.08005666666667	0.827255543463578	67.6518117946238	0		NM_001101669	INPP4B	-8.76721052349678	-8.20916333333333	0.936348375727052	0.00337905761917865	0
placenta specific 8	PLAC8	85.26	1.41e-11			BCL2-interacting killer (apoptosis-inducing)	BIK	-2.03	0.0015			NM_001164342	ZBTB20	7.29945144725415	6.43937666666667	0.882172682864955	86.7851723022989	0		NM_001306	CLDN3	-8.76452717848987	-8.70538666666667	0.993252287246214	0.00239561756913089	0
zinc finger, C4H2 domain containing	ZC4H2	84.81	4.65e-11			zinc finger protein 558	ZNF558	-2.03	0.0438			NM_015221	DNMBP	7.2444590897567	6.31126666666667	0.871185355382913	79.4109839638793	0		NM_001242729	ARHGEF38	-8.73900502109363	-7.33518	0.839361000742628	0.00619285335847266	0
dynamin binding protein	DNMBP	82.62	5.29e-12			snail family zinc finger 3	SNAI3	-2.03	0.0119			NM_001309443	SPARC	7.23457551926649	6.67954333333333	0.923280614812156	102.504492709283	0		NM_003412	ZIC1	-8.72608670383192	-7.70858666666667	0.883395607710564	0.00478061961599698	0
zinc finger E-box binding homeobox 1	ZEB1	81.69	5.96e-11			KIAA1522	KIAA1522	-2.03	0.0032			NM_001040059	CD68	7.21667200433425	7.33234333333333	1.01602834782149	161.159266413334	0		NM_000071	CBS	-8.71493042725778	-7.14822333333333	0.820227240251483	0.00704969553572283	0
branched chain amino-acid transaminase 1, cytosolic	BCAT1	79.87	9.57e-11			zinc finger protein 136	ZNF136	-2.03	0.0187			NM_023073	C5orf42	7.2060759701482	5.99178	0.831489984954568	63.6363859912134	0		NM_020672	S100A14	-8.6917595581451	-8.10977	0.933041226663972	0.00362006169493621	0
cadherin 4, type 1, R-cadherin (retinal)	CDH4	77.84	2.1e-12			polyglutamine binding protein 1	PQBP1	-2.03	0.0028			NM_001204897	TM4SF19	7.19130217735024	6.50343666666667	0.904347572425745	90.7255295044929	0		NM_000125	ESR1	-8.6869069660532	-8.29066666666667	0.954386492115668	0.00319345388619393	0
A kinase (PRKA) anchor protein 2	AKAP2	74.05	1.52e-12			Dexi homolog (mouse)	DEXI	-2.03	3.15e-05			NM_000757	CSF1	7.17719568922443	6.25361666666667	0.871317564331653	76.3002916582438	0		NM_000609	CXCL12	-8.66647755441332	-7.74966	0.894211050723089	0.00464643518953059	0
exostosin glycosyltransferase 1	EXT1	73.3	2.44e-12			tRNA methyltransferase 61B	TRMT61B	-2.03	0.0001			NM_020754	ARHGAP31	7.17128520468938	5.86894	0.818394448482155	58.4422574050683	0		NM_001291737	CD24	-8.6498581639647	-7.46741	0.863298548768028	0.00565048335692274	0
erythrocyte membrane protein band 4.1-like 2	EPB41L2	72.78	4.39e-13			La ribonucleoprotein domain family, member 4	LARP4	-2.03	6.63e-05			NM_001258390	LAYN	7.15057685903164	6.03097333333333	0.843424726735973	65.3888766394654	0		NM_001005915	ERBB3	-8.62701034862875	-7.54798	0.874924185201626	0.00534357135798406	0
phosphorylase, glycogen, liver	PYGL	70.97	1.96e-12			zinc finger protein 740	ZNF740	-2.03	0.0006			NM_006851	GLIPR1	7.12409247415926	6.26128333333333	0.878888554022069	76.7068404734308	0		NM_014399	TSPAN13	-8.6048479933669	-7.40915666666667	0.861044456843173	0.00588330821416593	0
LYN proto-oncogene, Src family tyrosine kinase	LYN	70.92	5.26e-12			structural maintenance of chromosomes 1B	SMC1B	-2.03	0.0004			NM_001271803	REEP2	7.12071172316705	5.34389333333333	0.750471798478671	40.61366544187	0		NM_001149	ANK3	-8.59914037070114	-6.86413666666667	0.79823521547038	0.00858398537438379	0
colony stimulating factor 1 (macrophage)	CSF1	70.17	8.39e-12			tumor protein D52	TPD52	-2.03	8.94e-05			NM_001003792	RBMS3	7.03480825941228	6.15450666666667	0.874864877579598	71.2346205370233	0		NM_001300887	AP1M2	-8.44572974146516	-7.72403	0.914548563172475	0.00472971838143043	0
solute carrier organic anion transporter family, member 1B3	SLCO1B3	70	1.68e-11			casein kinase 1, delta	CSNK1D	-2.03	0.0001			NM_001270436	CDC42EP3	6.99721631303593	5.8462	0.835503682958669	57.5283026664976	0		NM_001159629	SLC27A2	-8.40967549863811	-7.60061666666667	0.90379428646177	0.00515212507746283	0
laminin, beta 3; microRNA 4260	LAMB3; MIR4260	67.56	6.29e-11			zinc finger, SWIM-type containing 5	ZSWIM5	-2.03	0.0002			NM_199511	CCDC80	6.98893878510146	7.07681333333333	1.01257337500497	134.999788173097	0		NM_001032998	KYNU	-8.19901406700696	-7.54103333333333	0.919748798051054	0.00536936303201681	0
glutathione peroxidase 1	GPX1	64.05	2.55e-09			protein phosphatase 2A activator, regulatory subunit 4	PPP2R4	-2.04	0.0023			NM_001244871	DAB2	6.9809624437553	5.65757333333333	0.810428845437239	50.47766720037	0		NM_000926	PGR	-8.19776087997979	-6.27469666666667	0.765415917655083	0.0129160015850157	0
snail family zinc finger 2	SNAI2	63.91	3.03e-10			dynein, light chain, roadblock-type 2	DYNLRB2	-2.04	0.0014			NM_001128128	ZEB1	6.9577087602515	6.62628666666667	0.952366202006298	98.7895589555562	0		NM_001243080	ELF5	-8.18200058567099	-7.13276	0.871762342878769	0.00712566314902766	0
Jeck2013 ALT_ACCEPTOR, ALT_DONOR, coding, INTERNAL, intronic best transcript NM_000127; Transcript Identified by AceView	EXT1; hunera	63.15	1.72e-12			WD repeat domain 83	WDR83	-2.04	0.0016			NM_002727	SRGN	6.94837357642981	5.87460333333333	0.8454645203967	58.6721247414447	0		NM_003525	HIST1H2BI	-8.18162116241696	-7.30254666666667	0.892554974338288	0.00633453016505419	0
capping protein (actin filament), gelsolin-like	CAPG	60.56	5.02e-09			arrestin, beta 2	ARRB2	-2.04	0.0002			NM_003082	SNAPC1	6.89656756380229	5.44361666666667	0.789322603788925	43.5203021169513	0		NM_002354	EPCAM	-8.17362505227	-8.11525333333333	0.992858527450992	0.00360632883412918	0
myosin light chain 9	MYL9	60.54	1.26e-12			glutamate receptor, ionotropic, kainate 3	GRIK3	-2.04	0.0001			NM_001287527	CLIP4	6.85170115935617	5.57819666666667	0.814133094384816	47.775420516567	0		NM_001205206	SLC19A1	-8.1346417341054	-7.09522666666667	0.872223620730479	0.00731347779773521	0
serglycin	SRGN	60.4	1.17e-11			neuroblastoma breakpoint family, member 19	NBPF19	-2.04	0.0001			NM_015714	G0S2	6.84784655181385	6.41067666666667	0.936159509147969	85.0757858069027	0		NM_015657	ABCA12	-8.07297943461233	-6.93888333333333	0.859519510675744	0.00815056997383876	0
X antigen family, member 1B; X antigen family, member 1E	XAGE1B; XAGE1E	60.25	2.39e-11			NHL repeat containing E3 ubiquitin protein ligase 1	NHLRC1	-2.04	6.95e-05			NM_000228	LAMB3	6.818907326275	5.87589666666667	0.861706485440171	58.7247461450938	0		NM_001277204	P2RY6	-8.0448488081896	-6.61721666666667	0.822540836308867	0.0101863664465708	0
RNA binding motif, single stranded interacting protein 3	RBMS3	58.89	1.76e-11			zinc finger protein 286B; forkhead box O3B pseudogene	ZNF286B; FOXO3B	-2.04	0.0002			NM_001011666	CREB5	6.77924709551865	6.23036	0.919034210173356	75.0801693923199	0		NM_001793	CDH3	-8.01922781810444	-6.53281333333333	0.814643689082465	0.0108000864190032	0
small nuclear RNA activating complex polypeptide 1	SNAPC1	57.95	4.92e-12			zinc finger, matrin-type 2	ZMAT2	-2.04	2.66e-05			NM_001199659	LETM2	6.77448663738148	5.82029666666667	0.859149479246204	56.5046098179546	0		NM_207361	FREM2	-7.97692636927479	-6.89024	0.863771292479213	0.00843006809433355	0
Rho GTPase activating protein 31	ARHGAP31	57.21	1.7e-11			fibroblast growth factor receptor 3	FGFR3	-2.04	4.45e-05			NM_001031855	LONRF3	6.76534796628917	5.21621666666667	0.771019715860645	37.1738618432209	0		NM_018728	MYO5C	-7.96278843832786	-7.33041666666667	0.9205841299742	0.0062133340389392	0
cysteine rich transmembrane BMP regulator 1 (chordin-like)	CRIM1	56.71	2.5e-12			mirror-image polydactyly 1	MIPOL1	-2.04	0.0006			NM_020814	44259	6.71179424944781	5.83411666666667	0.869233538728731	57.0484849004644	0		NM_002964	S100A8	-7.91344337855561	-8.29780333333333	1.04857050671763	0.00317769564329887	0
receptor tyrosine kinase-like orphan receptor 1	ROR1	56.61	5.12e-12			coiled-coil domain containing 7	CCDC7	-2.04	0.0001			NM_001144964	NEDD4L	6.69914519450951	5.71770333333333	0.853497448901309	52.6259816114737	0		NM_002166	ID2	-7.84615868031316	-6.60592666666667	0.841931311336034	0.0102663939227885	0
fermitin family member 1	FERMT1	56.21	3.26e-11			ribosomal protein S15a	RPS15A	-2.04	2.23e-05			NM_002872	RAC2	6.68776136556141	5.83347666666667	0.872261485989336	57.0231829952845	0		NM_152447	LRFN5	-7.68800064275993	-6.28451333333333	0.817444433911655	0.0128284143377482	0
transmembrane 4 L six family member 19	TM4SF19	55.96	1.86e-11			VPS11, CORVET/HOPS core subunit [Source:HGNC Symbol;Acc:HGNC:14583]	VPS11	-2.04	0.0003			NM_001127383	CYBRD1	6.65606455483587	5.89574	0.885769654339745	59.5380472823795	0		NM_021978	ST14	-7.66886725226902	-6.75627	0.880999732783351	0.00925039059741517	0
cAMP responsive element binding protein 5	CREB5	54.76	4.38e-10			membrane associated ring finger 9	2021-03-09	-2.04	0.0003			NM_001083592	ROR1	6.63949202382588	5.46124666666667	0.822539833931411	44.0553910349598	0		NM_021018	HIST1H3F	-7.64165911446022	-6.28212666666667	0.822089362083565	0.0128496540919137	0
cytochrome b reductase 1	CYBRD1	54.1	5.36e-12			carnitine palmitoyltransferase 1B (muscle)	CPT1B	-2.04	0.0001			NM_152426	APOBEC3D	6.62414634240614	5.41740333333333	0.817826638075984	42.7366919052208	0		NM_001128204	SULF1	-7.63140265760515	-7.26036666666667	0.951380367727193	0.00652246644914192	0
LON peptidase N-terminal domain and ring finger 3	LONRF3	52.07	1.67e-12			RB-associated KRAB zinc finger; RBAK-RBAKDN readthrough; RBAK downstream neighbor (non-protein coding)	RBAK; RBAK-RBAKDN; RBAKDN	-2.04	2.21e-05			NM_001178096	F3	6.62052335737589	6.69566333333333	1.01134955227878	103.656252625745	0		NM_001177880	SYT12	-7.59727901751874	-6.23672666666667	0.82091583740511	0.0132604480537062	0
heparin-binding EGF-like growth factor	HBEGF	51.07	6.35e-12			zinc finger protein 618	ZNF618	-2.04	0.0003			NM_001111097	LYN	6.59047602932565	6.39311333333333	0.970053347419198	84.0463541704098	0		NM_001199723	CRABP2	-7.57291233494208	-6.91012333333333	0.91247898136222	0.0083146812132996	0
UDP glycosyltransferase 8	UGT8	51.05	2.67e-11			sprouty RTK signaling antagonist 1	SPRY1	-2.04	0.0011			NM_006097	MYL9	6.51839546455169	5.48759333333333	0.841862596888444	44.8673270423242	0		NM_001258210	TSKU	-7.53753195321064	-6.22972	0.826493345390918	0.0133250060662386	0
CD40 molecule, TNF receptor superfamily member 5	CD40	50.74	6.94e-12			RAB interacting factor	RABIF	-2.05	0.0001			NM_001281501	FADS2	6.50625794325229	5.27732333333333	0.811114987964241	38.7822159365583	0		NM_001144955	DTWD1	-7.52602535315006	-6.27856	0.83424645883927	0.012881460627537	0
neural precursor cell expressed, developmentally down-regulated 4-like, E3 ubiquitin protein ligase	NEDD4L	50.33	2.91e-12			gem nuclear organelle associated protein 5	GEMIN5	-2.05	4.26e-05			NM_031471	FERMT3	6.50481532108762	5.20403	0.800027324854148	36.8611710537136	0		NM_033512	TSPYL5	-7.5042345357924	-6.38253666666667	0.850524678596377	0.0119857444806889	0
tubulin, alpha 4a	TUBA4A	49.01	8.46e-12			serum/glucocorticoid regulated kinase family, member 3	SGK3	-2.05	0.0002			NM_000358	TGFBI	6.46865006333631	6.96582	1.07685837567279	125.003094536526	0		NM_001282902	TRPS1	-7.50176281568152	-6.07004333333333	0.809148927055471	0.0148845216356066	0
v-ets avian erythroblastosis virus E26 oncogene homolog 1	ETS1	48.95	5.17e-10			Sec23 homolog B, COPII coat complex component	SEC23B	-2.05	7.44e-05			NM_002898	RBMS2	6.44212336879091	5.88503	0.91352333122185	59.0976967759612	0		NM_003222	TFAP2C	-7.49604703668854	-6.18534	0.825146903391422	0.0137412780221	0
interleukin 7 receptor	IL7R	48.95	2.81e-10			DnaJ (Hsp40) homolog, subfamily C, member 9	DNAJC9	-2.05	8.42e-05			NM_001206567	IFI16	6.41727388348781	5.84707	0.911145465529375	57.563004884117	0		NM_001130172	MYB	-7.4151629361182	-6.09434333333333	0.821875848964648	0.0146359141302673	0
sprouty RTK signaling antagonist 4	SPRY4	48.89	8.03e-11			TROVE domain family, member 2	TROVE2	-2.05	4.02e-05			NM_001163940	PYGL	6.40399719937094	5.49365333333333	0.857847554004704	45.0561873629796	0		NM_000909	NPY1R	-7.38623272573192	-6.34659	0.859245874813821	0.0122881368633619	0
annexin A3	ANXA3	48.41	5.26e-12			phosphohistidine phosphatase 1	PHPT1	-2.05	5.69e-05			NM_001297650	CD163L1	6.39079699603175	5.00413333333333	0.783021794690171	32.0918117249599	0		NM_133638	ADAMTS19	-7.37242770632392	-6.19115666666667	0.839771770343169	0.013685987388999	0
lymphocyte antigen 6 complex, locus K	LY6K	48.31	1.14e-09			retinoblastoma binding protein 4	RBBP4	-2.05	5.16e-05			NM_001130715	PLAC8	6.39040554193334	6.44132666666667	1.00796837139665	86.9025536630404	0		NM_002773	PRSS8	-7.34299450391227	-6.11515	0.832786950438531	0.0144263485897407	0
insulin-like growth factor 2 mRNA binding protein 2	IGF2BP2	48.29	4.16e-09			TBC1 domain family, member 15	TBC1D15	-2.05	0.0002			NM_001143981	CHRDL1	6.36682375149041	5.42278333333334	0.851725058678422	42.8963601903816	0		NM_001025108	AFF3	-7.33072626725238	-6.33242333333333	0.863819368296613	0.0124093956496223	0
protein tyrosine phosphatase, receptor type, M	PTPRM	47.62	1.59e-09			asparagine synthetase domain containing 1	ASNSD1	-2.05	0.0001			NM_001336	CTSZ	6.35036983403418	5.62611666666667	0.885951025484225	49.3889593858281	0		NM_024939	ESRP2	-7.32814413292587	-6.76225333333333	0.922778429391154	0.0092121056142657	0
ELK3, ETS-domain protein (SRF accessory protein 2)	ELK3	46.61	1.28e-09			splicing factor 3b subunit 2	SF3B2	-2.05	3.01e-05			NM_001080412	ZBTB38	6.33904218966767	4.58342	0.723046142123924	23.9743533922424	0		NM_002031	FRK	-7.31313606443491	-6.95268666666667	0.950712061885301	0.00807295929807532	0
adrenoceptor beta 2, surface	ADRB2	44.6	3.73e-11			polymerase (DNA directed), eta	POLH	-2.05	0.0008			NM_001256139	CAPG	6.33087294172459	5.41137	0.854758901309728	42.5583407640646	0		NM_001297760	ETNK2	-7.26368592318604	-5.61586333333333	0.773142367762244	0.0203918526886904	0
gamma-aminobutyric acid (GABA) A receptor, alpha 3	GABRA3	44.42	1.09e-11			oculocerebrorenal syndrome of Lowe	OCRL	-2.05	0.0001			NM_001127496	SPRY4	6.31655488194266	6.32208333333333	1.0008752320678	80.0086087104448	0		NM_003522	HIST1H2BF	-7.24438778175728	-6.50092333333333	0.897373736632911	0.0110414745853785	0
ret finger protein-like 4A	RFPL4A	44.18	1.15e-11			oxidase (cytochrome c) assembly 1-like	OXA1L	-2.05	4.11e-05			NM_017671	FERMT1	6.27748775475273	6.15544333333333	0.980558397532995	71.28088447866	0		NM_004540	NCAM2	-7.22724037579067	-6.86719	0.950181486007198	0.00856583735821255	0
ras-related C3 botulinum toxin substrate 2 (rho family, small GTP binding protein Rac2)	RAC2	44	6.89e-11			calcium responsive transcription factor	CARF	-2.05	0.0026			NM_001204414	TINAGL1	6.21455470898772	5.32536666666667	0.856918462551295	40.0954511590531	0		NM_013258	PYCARD	-7.22074708709545	-6.23119	0.862956412243833	0.0133114357811062	0
ets variant 1	ETV1	43.67	1.33e-11			synaptotagmin X	SYT10	-2.05	0.0008			NM_001759	CCND2	6.20888051087954	5.40970333333333	0.871284819196336	42.509203828953	0		NM_005320	HIST1H1D	-7.21526468957989	-6.36637333333333	0.882347856555768	0.0121207826372892	0
layilin	LAYN	43.4	1.51e-11			transmembrane protein 65	TMEM65	-2.05	0.0014			NM_001024847	TGFBR2	6.16324382969868	6.07157	0.985125717522819	67.2550176148805	0		NM_001193609	TUBD1	-7.21517009703502	-5.18574666666667	0.718728262386729	0.0274748103570584	0
ADAM metallopeptidase with thrombospondin type 1 motif 12	ADAMTS12	41.84	2.97e-08			cortactin	CTTN	-2.05	0.0001			NM_001205272	KRBOX1	6.10470172532347	5.28903	0.866386309761882	39.098192269151	0		NM_001015002	LLGL2	-7.19088028873255	-6.31923666666667	0.878784851497018	0.0125233412139356	0
saccharopine dehydrogenase (putative)	SCCPDH	41.35	1.91e-07			histone cluster 1, H2bc	HIST1H2BC	-2.05	0.0001			NM_001012631	IL32	6.08861016151943	4.65545666666667	0.764617300691966	25.2018313052189	0		NM_001083538	POTEE	-7.14978650232543	-7.10682333333333	0.993990985747879	0.00725492626351732	0
transforming growth factor beta receptor II	TGFBR2	40.99	4.51e-10			ring finger protein 113A	RNF113A	-2.05	0.0006			NM_001163147	ETV1	6.07787674395727	5.48367666666667	0.902235582865123	44.7456852287242	0		NM_001079539	XBP1	-7.13357075431102	-6.05036666666666	0.848154013613765	0.0150889197432823	0
pleckstrin homology-like domain, family A, member 1	PHLDA1	40.85	9.68e-12			transmembrane protein 94; microRNA 6785	TMEM94; MIR6785	-2.06	7.77e-05			NM_002185	IL7R	6.02799055462126	6.08589666666667	1.00960620484069	67.9262199688676	0		NM_003524	HIST1H2BH	-7.05631094482137	-5.87341333333333	0.832363168128785	0.0170579332150249	0
transmembrane protein 173	TMEM173	40.29	8.2e-11			transmembrane 7 superfamily member 3	TM7SF3	-2.06	0.0003			NM_001278552	TUBA4A	6.01360852291413	5.16462666666667	0.858823225187919	35.8680315478893	0		NM_014400	LYPD3	-7.04682209616438	-5.42958333333333	0.770500980333913	0.0232023809338798	0
coiled-coil domain containing 82	CCDC82	40	2.12e-11			ankyrin repeat domain 37	ANKRD37	-2.06	6.17e-05			NM_001011720	XKR9	5.97717959790279	5.39692	0.902920836090255	42.1342050246819	0		NM_001042467	MLPH	-6.95017620312125	-7.38583333333333	1.06268288996996	0.0059791937107662	0
X-linked Kx blood group related 9	XKR9	39.77	2.91e-10			CLOCK-interacting pacemaker	CIPC	-2.06	0.0011			NM_016441	CRIM1	5.95014163454151	5.29457	0.889822516032928	39.2486193485758	0		NM_001282611	OLFM1	-6.94744066310332	-6.81816666666667	0.981392572789688	0.00886190964897679	0
cholinergic receptor, nicotinic beta 1	CHRNB1	39.71	5.37e-11			H1 histone family, member 0	H1F0	-2.06	1.47e-05			NM_013250	ZNF215	5.93159424050137	5.28353666666667	0.89074479009206	38.9496016046241	0		NM_199051	BRINP3	-6.91439649224397	-6.64108	0.960471388565791	0.0100192616078409	0
fatty acid desaturase 2	FADS2	39.71	3.76e-11			heat shock 27kDa protein 2; chromosome 11 open reading frame 52; HSPB2-C11orf52 readthrough (NMD candidate)	HSPB2; C11orf52; HSPB2-C11orf52	-2.06	3.87e-05			NM_001039492	FHL2	5.91270713621716	5.18586666666667	0.87707145765797	36.4000030618628	0		NM_001135241	AKR1C2	-6.89896345224821	-7.77130666666667	1.12644554800971	0.00457723898076383	0
wntless Wnt ligand secretion mediator	WLS	39.59	1.3e-08			Sad1 and UNC84 domain containing 1	SUN1	-2.06	7.07e-05			NM_004815	ARHGAP29	5.90932559537135	4.68428333333333	0.792693389073439	25.7104567207682	0		NM_001202233	NR4A1	-6.88537314409239	-7.03857666666667	1.02225057660175	0.00760636736209824	0
Rho GTPase activating protein 29	ARHGAP29	39.28	8e-12			family with sequence similarity 175, member A	FAM175A	-2.06	0.0004			NM_001250	CD40	5.89170694136747	5.2252	0.886873711133234	37.4060571751528	0		NM_002965	S100A9	-6.86646815538898	-6.70979	0.977182133253466	0.00955326765057979	0
interferon, gamma-inducible protein 16	IFI16	38.36	1.73e-10			zinc finger protein 732	ZNF732	-2.06	0.0003			NM_001105244	PTPRM	5.86369177320233	5.70544333333333	0.973012149002748	52.1806616797793	0		NM_001128932	CYP4F11	-6.85993214383915	-6.10253	0.889590432097879	0.0145530968835505	0
insulin like growth factor binding protein 7	IGFBP7	37.93	1.72e-10			tripartite motif containing 45	TRIM45	-2.06	2.78e-05			NM_016353	ZDHHC2	5.83739466875676	4.65309333333333	0.79711816612947	25.1605810278478	0		NM_001005207	TRIM37	-6.83278383243796	-6.05855	0.886688376008274	0.015003573832152	0
six transmembrane epithelial antigen of the prostate 1	STEAP1	37.27	2.6e-11			beta-1,3-glucuronyltransferase 3	B3GAT3	-2.06	4.84e-05			NM_001100912	BEND7	5.8077338357374	5.00703	0.862131451202131	32.1563109182964	0		NM_001270393	PKIB	-6.82261613403235	-6.69146666666667	0.980777246617835	0.00967537526429884	0
CUB domain containing protein 1	CDCP1	36.8	3.26e-11			glioma tumor suppressor candidate region gene 2; small nucleolar RNA, C/D box 23	GLTSCR2; SNORD23	-2.06	7.86e-05			NM_001301738	TMEM173	5.80431565723208	4.60539	0.793442374944195	24.3422395368429	0		NM_004482	GALNT3	-6.8185602449862	-7.45395333333333	1.09318581423613	0.00570343452688167	0
epithelial membrane protein 1	EMP1	36.44	1.49e-11			harbinger transposase derived 1	HARBI1	-2.06	0.0005			NM_001945	HBEGF	5.79339099602365	4.93735666666667	0.852239503609452	30.6402606876525	0		NM_001167667	CDH18	-6.80568004317496	-6.62034	0.972766859153064	0.0101643375335052	0
epidermal growth factor receptor	EGFR	36.06	3.4e-11			heterogeneous nuclear ribonucleoprotein H1 (H)	HNRNPH1	-2.06	0.0024			NM_001128174	UGT8	5.77917184309285	5.25635333333333	0.909534008685971	38.2225820092993	0		NM_001270837	CRIP2	-6.80543661499657	-5.31276666666667	0.780665072239358	0.0251592605880795	0
solute carrier family 16 (monocarboxylate transporter), member 3; microRNA 6787	SLC16A3; MIR6787	35.6	6.53e-10			family with sequence similarity 104, member A	FAM104A	-2.06	0.0033			NM_020186	SDHAF3	5.76563917378919	4.60621333333333	0.79890766565368	24.3561354029624	0		NM_001243877	TOB1	-6.77639977816611	-5.32373	0.785628087816383	0.0249687948552309	0
interleukin 1 receptor associated kinase 3; microRNA 6502	IRAK3; MIR6502	35.48	2.47e-11			speedy/RINGO cell cycle regulator family member E16 [Source:HGNC Symbol;Acc:HGNC:51512]	SPDYE16	-2.06	0.0004			NM_000311	PRNP	5.75757333351711	4.40734	0.765485690706384	21.219812449625	0		NM_001252197	IRX5	-6.77478716815747	-6.80895333333333	1.00504313483624	0.00891868463628053	0
CAP-GLY domain containing linker protein family, member 4	CLIP4	34.99	7.49e-11			M-phase specific PLK1 interacting protein	MPLKIP	-2.06	0.0003			NM_005139	ANXA3	5.7548954791944	4.70648666666667	0.817823135742772	26.1092057623801	0		NM_001142308	MALRD1	-6.77275623580465	-5.59098333333333	0.825510787436318	0.0207465702721194	0
zinc finger, DHHC-type containing 2	ZDHHC2	34.57	1.31e-10			uncharacterized LOC100129697; novel transcript, antisense to CBFA2T3	LOC100129697; RP11-830F9.6	-2.07	2.15e-05			NM_001289097	AJUBA	5.73541124404442	4.91498	0.856953371060123	30.1686869196791	0		NM_004040	RHOB	-6.73177631651558	-5.49047666666667	0.815605927546414	0.0222434338579584	0
pentraxin 3, long	PTX3	34.45	9.83e-11			mitochondrial ribosomal protein L43	MRPL43	-2.07	2.63e-05			NM_014391	ANKRD1	5.727508875257	4.94392	0.863188535832371	30.7799716979013	0		NM_058173	MUCL1	-6.7264214270184	-5.58702	0.830608081967373	0.0208036430550887	0
monoglyceride lipase	MGLL	34.42	1.81e-11			ATPase, H+ transporting, lysosomal 21kDa, V0 subunit b	ATP6V0B	-2.07	0.0002			NM_001178032	ZC4H2	5.72133923336076	5.59627	0.978139867562565	48.3776907311389	0		NM_018137	PRMT6	-6.69933552975559	-5.87046333333333	0.876275461537825	0.0170928486921939	0
EPH receptor A2	EPHA2	34.14	6.8e-12			MpV17 mitochondrial inner membrane protein	MPV17	-2.07	0.0002			NM_014220	TM4SF1	5.70286393992329	6.82286333333333	1.19639244513084	113.210450775473	0		NM_004669	CLIC3	-6.68743030575626	-6.16154333333333	0.921361876179813	0.0139698144281578	0
acyl-CoA synthetase long-chain family member 4	ACSL4	34.04	2.39e-11			PDZ and LIM domain 5	PDLIM5	-2.07	0.0017			NM_000747	CHRNB1	5.70226977059067	4.95047666666667	0.868158972800382	30.920176869355	0		ENST00000533004	FAM83H-AS1	-6.67505122101143	-5.37293666666667	0.804928155420587	0.0241315322437568	0
collagen, type XII, alpha 1	COL12A1	33.13	1.59e-08			vacuolar protein sorting 13 homolog B (yeast)	VPS13B	-2.07	0.0002			NM_001127453	DFNA5	5.69737945072653	4.62364333333333	0.811538598283765	24.6521801405824	0		NM_001191013	GSTO2	-6.67222173480138	-5.97102	0.894907309338356	0.0159420392956334	0
neuregulin 1	NRG1	32.93	1.95e-10			INO80B-WBP1 readthrough (NMD candidate)	INO80B-WBP1	-2.07	5.45e-05			NM_016234	ACSL5	5.69023322748231	5.0915	0.894778789630171	34.0952769837344	0		NM_000856	GUCY1A3	-6.65305585820284	-5.86977333333333	0.882267255594471	0.0171010256707625	0
glucosaminyl (N-acetyl) transferase 2, I-branching enzyme (I blood group)	GCNT2	31.98	5.27e-10			NADH dehydrogenase (ubiquinone) Fe-S protein 3, 30kDa (NADH-coenzyme Q reductase)	NDUFS3	-2.07	0.0008			NM_004431	EPHA2	5.68149286687169	5.49285	0.966796954375909	45.0311057894045	0		NM_000104	CYP1B1	-6.62022246044091	-6.84373666666667	1.03376234070099	0.00870622688878022	0
limb and CNS expressed 1 like	LIX1L	31.68	8.86e-11			H3 histone, family 3C	H3F3C	-2.07	0.0012			NM_012449	STEAP1	5.67467493821199	5.56509	0.980688772589585	47.3433536359306	0		NM_203403	LURAP1L	-6.61850122083556	-5.49133	0.829693886391206	0.0222302810774921	0
family with sequence similarity 129, member A	FAM129A	31.49	1.4e-11			Yip1 domain family member 4	YIPF4	-2.07	5.94e-05			hsa_circ_0002817	EXT1	5.63681341493817	5.27667	0.936108686162336	38.7646571473548	0		NM_198795	TDRD1	-6.61191368719273	-4.97909	0.753048245267401	0.0317062265816156	0
regulator of G-protein signaling 4	RGS4	30.46	2.97e-11			lysine (K)-specific demethylase 5C	KDM5C	-2.07	0.0004			NM_033390	ZC3H12C	5.61978902471474	4.65285333333333	0.827940926762728	25.1563957793845	0		NM_002229	JUNB	-6.59751207265786	-5.85892	0.88804990964415	0.0172301610894681	0
toll-like receptor 6	TLR6	29.8	8e-10			choroideremia-like (Rab escort protein 2)	CHML	-2.07	4.1e-05			NM_001102576	CSAG1	5.61259107228675	4.56169666666667	0.812761273343238	23.6160645816214	0		NM_145167	PIGM	-6.57370868903137	-5.48758	0.83477687551874	0.0222881394530543	0
integrin alpha 6	ITGA6	29.51	6.16e-11			transmembrane protein 63B	TMEM63B	-2.07	0.0001			NM_001159	AOX1	5.6093340516522	4.58631	0.817621121824458	24.0224268396981	0		NM_017410	HOXC13	-6.55767773230263	-6.03065333333333	0.919632464344318	0.0152965134607483	0
KRAB box domain containing 1	KRBOX1	29.5	4.4e-11			zinc finger CCCH-type containing 4	ZC3H4	-2.07	9.03e-05			NM_003840	TNFRSF10D	5.60013938110463	4.79616	0.856435826612222	27.7835684087137	0		NM_007106	UBL3	-6.54348182137639	-5.47347	0.836476687704572	0.0225071937560849	0
hydroxysteroid (17-beta) dehydrogenase 11	HSD17B11	29.29	7.77e-11			neurobeachin like 2	NBEAL2	-2.07	0.0005			NM_001145014	RFPL4A	5.53737156514599	4.62829	0.835827963781943	24.7317084761733	0		NM_001105243	PCDH19	-6.5370020342496	-5.86809666666667	0.897673985096179	0.0171209116388539	0
membrane associated ring finger 4	2021-03-04	29.17	1.15e-10			ubiquitin specific peptidase 36	USP36	-2.07	1.88e-05			NM_000581	GPX1	5.52769289507194	6.09914666666667	1.10338015921691	68.5529415308091	0		NM_014258	SYCP2	-6.53478930030264	-5.77743	0.884103485897003	0.0182314105991651	0
Dab, mitogen-responsive phosphoprotein, homolog 2 (Drosophila)	DAB2	28.43	6.68e-11			LY6/PLAUR domain containing 6B	LYPD6B	-2.07	7.56e-05			NM_016245	HSD17B11	5.50412693119754	4.84876333333333	0.880932324770784	28.8153039656733	0		NM_001080494	TTC39A	-6.50819272251039	-5.07664666666667	0.780039387756247	0.0296330992733398	0
neuron navigator 3	NAV3	28.39	5.25e-09			damage-specific DNA binding protein 2	DDB2	-2.07	3.53e-05			NM_006931	SLC2A3	5.49778567374346	4.48523	0.815824818603012	22.3969441720207	0		NM_020834	HOMEZ	-6.48549388008163	-5.61540333333333	0.865840510709518	0.0203983556207486	0
microtubule associated monooxygenase, calponin and LIM domain containing 2	MICAL2	28.18	1.25e-10			dehydrogenase/reductase (SDR family) member 4 like 1	DHRS4L1	-2.07	0.0063			NM_001142523	IRAK3	5.48807361220917	4.50297	0.820501020609921	22.6740468456799	0		NM_001271749	C5AR2	-6.46976182308436	-5.41387333333333	0.836796389322467	0.0234564202501212	0
integrin alpha 3	ITGA3	27.96	5.44e-09			zinc finger protein 254	ZNF254	-2.07	0.0005			NM_001102445	RGS4	5.48344217874567	4.92100333333333	0.897429602231897	30.29490619559	0		NM_001102592	HENMT1	-6.36473174788436	-5.49924333333333	0.864018084526702	0.0221086794621942	0
tenascin C	TNC	27.66	6.6e-10			ankyrin repeat domain 39	ANKRD39	-2.07	4.67e-05			NM_001146029	SEMA7A	5.48090376604093	4.40904666666667	0.804437891061804	21.2449297299513	0		NM_001018016	MUC1	-6.32385835241174	-5.31722333333333	0.840819486620142	0.0250816603838105	0
dihydropyrimidine dehydrogenase	DPYD	27.3	1.22e-10			chromatin target of PRMT1	CHTOP	-2.07	2.57e-05			NM_001253835	IGFBP7	5.47858240157006	5.66597666666667	1.03420488209558	50.7725447911795	0		NM_005173	ATP2A3	-6.31584225561742	-5.99105	0.948574989293227	0.0157222335916162	0
zinc finger and BTB domain containing 38	ZBTB38	26.93	1.11e-11			chromosome 12 open reading frame 76	C12orf76	-2.07	0.0002			NM_001145153	TMEM71	5.47269405963382	4.69152	0.857259687619722	25.8397462944663	0		NM_006645	STARD10	-6.29824553662058	-5.46187	0.867204996731622	0.0226888925078315	0
acyl-CoA synthetase long-chain family member 5	ACSL5	26.83	6.67e-09			trafficking protein particle complex 4	TRAPPC4	-2.07	0.0008			NM_024725	CCDC82	5.46437926837408	4.5251	0.82810869776	23.024533163888	0		NM_000860	HPGD	-6.26191662588307	-5.64644333333333	0.901711675622488	0.019964166713737	0
zinc finger protein 532	ZNF532	26.6	6.15e-11			histone cluster 1, H2bm	HIST1H2BM	-2.07	2.14e-05			NM_001303511	ELK3	5.46230416816883	5.47883	1.00302543236744	44.595616402998	0		NM_002193	INHBB	-6.23021513779062	-5.98815333333333	0.961147119464781	0.0157538326609613	0
G0/G1 switch 2	G0S2	26.38	1.57e-10			interleukin 20 receptor, alpha	IL20RA	-2.07	0.0001			NM_001007225	IGF2BP2	5.45473333060175	5.44336333333333	0.997915572296701	43.512660740947	0		NM_033017	TRIM4	-6.21769871923809	-5.04241	0.810976894779149	0.0303447343296879	0
glycerol-3-phosphate acyltransferase 2, mitochondrial	GPAT2	26.17	2.78e-11			polypeptide N-acetylgalactosaminyltransferase 10	GALNT10	-2.07	4.04e-05			NM_000808	GABRA3	5.44507182998661	5.18378333333333	0.95201376495819	36.3474773304418	0		NM_001174087	NCOA3	-6.19233636187829	-5.26329	0.849968362894859	0.0260370534197138	0
aldehyde oxidase 1	AOX1	26.15	2.37e-11			tRNA-yW synthesizing protein 1 homolog B (S. cerevisiae)	TYW1B	-2.07	0.0024			NM_001003794	MGLL	5.43715699805456	4.79623333333333	0.882121545331401	27.7849807054287	0		NM_001170938	ISYNA1	-6.18000232947622	-5.21832666666667	0.844389109980958	0.026861307352234	0
cyclin D2	CCND2	26.07	2.64e-10			pecanex-like 3 (Drosophila)	PCNXL3	-2.07	0.001			NM_002160	TNC	5.42831542267018	5.74202333333333	1.05779102469857	53.5206351999726	0		NM_001290072	ENPP5	-6.12186173331263	-6.30907	1.03058028339135	0.0126119048408514	0
tumor necrosis factor receptor superfamily, member 10d, decoy with truncated death domain	TNFRSF10D	25.72	3.77e-11			RAB24, member RAS oncogene family	RAB24	-2.07	0.0007			NM_001204824	KCNQ3	5.42490259000557	4.47435	0.824779786505882	22.228674228159	0		NM_012342	BAMBI	-6.11648208419878	-6.60832333333333	1.0804124400863	0.0102493531087735	0
solute carrier family 2 (facilitated glucose transporter), member 3	SLC2A3	25.67	1.47e-10			rhophilin, Rho GTPase binding protein 2	RHPN2	-2.08	4.05e-05			NM_001300743	C16orf62	5.41249225984338	4.63195333333333	0.855789368550038	24.7945877504542	0		NM_001198608	MAP7	-6.08099744188813	-5.29542666666667	0.870815473492858	0.0254634786335125	0
proteasome subunit beta 8	PSMB8	24.9	7.3e-11			RUN domain and cysteine-rich domain containing, Beclin 1-interacting protein; microRNA 922	RUBCN; MIR922	-2.08	7.66e-05			NM_016002	SCCPDH	5.39777863496042	5.11119333333333	0.946906807224192	34.563881456662	0		NM_006623	PHGDH	-6.08091756456623	-5.68588666666667	0.935037616658146	0.0194257395382997	0
amyloid beta (A4) precursor protein-binding, family B, member 1 interacting protein	APBB1IP	24.82	5.74e-08			methyltransferase like 13	METTL13	-2.08	1.79e-05			NM_001491	GCNT2	5.39331473051055	4.87085666666667	0.903128578629338	29.2599757089326	0		NM_001272042	RPS6KB1	-6.08010542743877	-4.91279333333333	0.808011208352162	0.0331972297543978	0
aldehyde dehydrogenase 2 family (mitochondrial)	ALDH2	24.39	1.23e-10			R3H domain containing 4	R3HDM4	-2.08	0.0002			NM_052966	FAM129A	5.39008721515806	4.90595666666667	0.910181314482274	29.9805857781916	0		NM_001008539	SLC7A2	-6.0778645431273	-4.79313666666667	0.788621831344798	0.0360680024095583	0
ADAMTS like 1	ADAMTSL1	24.17	5.44e-10			phosphate cytidylyltransferase 1, choline, alpha	PCYT1A	-2.08	2.83e-05			NM_001300883	ZNF426	5.37367327239732	4.06014666666667	0.755562621851652	16.6811479192222	0		NM_001171937	FUZ	-6.07180888783194	-5.48725666666667	0.903726841215847	0.0222931351769119	0
cancer/testis antigen 83	CT83	24.15	3.33e-10			ring finger protein (C3H2C3 type) 6	RNF6	-2.08	0.0003			NM_001242636	IL31RA	5.35996759988895	5.30107666666667	0.989012819177582	39.4260334446298	0		NM_001076	UGT2B15	-6.05457386070984	-4.81989333333333	0.796074743527573	0.0354052390298301	0
popeye domain containing 3	POPDC3	24.14	6.52e-09			interferon regulatory factor 2	IRF2	-2.08	0.0002			NM_015550	OSBPL3	5.35984052338857	4.52326	0.843916900187979	22.9951866039793	0		NM_001194990	MEPCE	-6.03428041102396	-5.01666333333333	0.831360658044404	0.0308911345096215	0
neuropilin 2	NRP2	23.8	4.71e-10			adipocyte plasma membrane associated protein	APMAP	-2.08	2.2e-05			NM_004995	MMP14	5.33384175196181	5.35256666666667	1.00351058684821	40.858566017708	0		NM_000933	PLCB4	-6.01776032130186	-5.07651666666667	0.843589042371237	0.0296357696065464	0
myosin X	MYO10	23.12	1.76e-10			methylmalonic aciduria (cobalamin deficiency) cblB type	MMAB	-2.08	0.0006			NM_030955	ADAMTS12	5.33059997686432	5.31421	0.996925303542668	39.7865803542072	0		NM_002876	RAD51C	-5.99957142554733	-4.52259	0.753818844583122	0.0435075624170938	0
anthrax toxin receptor 2	ANTXR2	22.94	1.27e-10			solute carrier family 25 (mitochondrial carrier; adenine nucleotide translocator), member 5	SLC25A5	-2.08	0.0001			NM_012232	PTRF	5.33030475975469	5.25085	0.985093767929632	38.0770551254857	0		NM_001258288	SELENBP1	-5.99569779305321	-5.83803333333333	0.973703734717491	0.0174814257923168	0
BicC family RNA binding protein 1	BICC1	22.92	2.76e-11			ABRA C-terminal like	ABRACL	-2.08	4.32e-05			NM_001040272	ADAMTSL1	5.31451525640772	5.14260333333333	0.967652379421226	35.3246493187231	0		NM_003518	HIST1H2BG	-5.99560802817431	-6.00935666666667	1.00229311830055	0.0155239912288861	0
catenin (cadherin-associated protein), alpha-like 1	CTNNAL1	22.64	3.87e-10			microtubule associated serine/threonine kinase family member 4	MAST4	-2.08	0.0014			NM_022842	CDCP1	5.30709598833481	5.06393333333333	0.954181598460635	33.4499774536803	0		NM_022726	ELOVL4	-5.98756184990252	-5.08787333333333	0.849740422041097	0.0294033973248605	0
phosphoribosyl transferase domain containing 1	PRTFDC1	22.51	1.32e-10			D-dopachrome tautomerase	DDT	-2.08	0.0003			NM_018181	ZNF532	5.28189558293063	4.6516	0.880668677933062	25.1345507899897	0		NM_017409	HOXC10	-5.98118395692786	-5.80495	0.970535272247607	0.0178869349125374	0
zinc finger CCCH-type containing 12C	ZC3H12C	22.41	1.59e-11			histone cluster 2, H2aa3; histone cluster 2, H2aa4	HIST2H2AA3; HIST2H2AA4	-2.08	0.0001			NM_032873	UBASH3B	5.27948742191914	4.54722333333333	0.8613001547185	23.3803291186597	0		NM_018649	H2AFY2	-5.97387772295656	-5.17533666666667	0.866327853812401	0.0276737762783782	0
prion protein	PRNP	22.41	2.59e-10			mitochondrial ribosomal protein L41	MRPL41	-2.08	0.0074			NM_148919	PSMB8	5.25053353068281	4.56821666666667	0.870048089393421	23.7230346594878	0		NM_001184937	EPB41L5	-5.97063472089993	-5.44104666666667	0.911301213524341	0.0230187504943463	0
glia maturation factor, gamma	GMFG	22.3	8.79e-10			Memczak2013 ALT_ACCEPTOR, ALT_DONOR, coding, INTERNAL, intronic best transcript NM_004972	JAK2	-2.08	0.0007			NM_001128227	GNE	5.24855849840394	4.4052	0.839316166779812	21.1883596930919	0		NM_001256732	SSBP2	-5.94554872719475	-5.47536	0.920917521869071	0.0224777275533513	0
succinate dehydrogenase complex assembly factor 3	SDHAF3	22.06	3.02e-10			neuroblastoma breakpoint family, member 20	NBPF20	-2.08	0.0012			NM_003068	SNAI2	5.23496283529727	5.42996333333333	1.0372496432489	43.1103787784034	0		NM_017957	EPN3	-5.9375662707402	-5.29891	0.892438039152937	0.0254020721763067	0
myeloid/lymphoid or mixed-lineage leukemia; translocated to, 11	MLLT11	22	8.53e-11			polypeptide N-acetylgalactosaminyltransferase 12	GALNT12	-2.08	0.0007			NM_001282786	PRTFDC1	5.22839744069279	4.76728	0.911805204955557	27.2329242302458	0		NM_000044	AR	-5.93398531683461	-5.3164	0.895924023424438	0.025095978351318	0
cysteine-rich, angiogenic inducer, 61	CYR61	21.99	7.25e-10			transmembrane protein 55B	TMEM55B	-2.09	2.94e-05			NM_000024	ADRB2	5.22794929095787	4.65461333333333	0.89033253275502	25.1871037757791	0		NM_001017916	CYB561	-5.93306231755476	-5.17622	0.872436479334557	0.0276568373645841	0
EH domain containing 2	EHD2	21.99	3.03e-11			phosphoribosyl pyrophosphate synthetase-associated protein 1	PRPSAP1	-2.09	3.93e-05			NM_002852	PTX3	5.22343073480681	5.03732	0.96437001957992	32.8385836739854	0		NM_001282476	APPBP2	-5.91533496886253	-5.61572333333333	0.949350013632988	0.0203938316224349	0
ankyrin repeat domain 1 (cardiac muscle)	ANKRD1	21.85	3.01e-11			brain expressed X-linked 4	BEX4	-2.09	0.002			NM_012090	MACF1	5.21840427077644	4.26036	0.816410492352695	19.1644408374272	0		NM_000463	UGT1A1	-5.90299966569479	-5.49097333333333	0.930200515721533	0.0222357775824331	0
coactosin-like F-actin binding protein 1	COTL1	21.6	1.5e-10			3-hydroxybutyrate dehydrogenase, type 2	BDH2	-2.09	0.0006			NM_004458	ACSL4	5.21499979609168	4.25473	0.815863886167101	19.0897989032988	0		NM_000725	CACNB3	-5.89767405198425	-4.86210666666667	0.824410881952832	0.0343842892222416	0
matrix metallopeptidase 14 (membrane-inserted)	MMP14	21.53	4.67e-09			eukaryotic elongation factor 2 kinase	EEF2K	-2.09	5.56e-05			NM_001159995	NRG1	5.1938960383101	5.05115333333333	0.9725172194584	33.1549720422284	0		NM_001165977	PROM2	-5.89733075575027	-5.19280333333333	0.880534524584707	0.0273407507115903	0
coiled-coil domain containing 88A	CCDC88A	21.49	4.18e-11			RAB39B, member RAS oncogene family	RAB39B	-2.09	1.51e-05			NM_018948	ERRFI1	5.17488579469304	4.05861333333333	0.784290416127739	16.6634281850564	0		NM_000949	PRLR	-5.89015180915811	-6.61233	1.12260773817731	0.0102209279953861	0
nexilin (F actin binding protein)	NEXN	21.41	3.39e-08			B-cell CLL/lymphoma 7A	BCL7A	-2.09	0.0119			NM_006068	TLR6	5.17430240946866	5.01534666666667	0.96927977334469	32.3422168983065	0		NM_014212	HOXC11	-5.87785871076246	-5.30790333333333	0.903033501573365	0.0252442157128053	0
interleukin 31 receptor A	IL31RA	21.29	1.98e-09			enoyl-CoA hydratase 1, peroxisomal	ECH1	-2.09	6.59e-05			NM_001554	CYR61	5.16884957497064	4.34148666666667	0.839932871656712	20.2729856254859	0		NM_001100619	CABLES1	-5.87102584564683	-4.54691333333333	0.774466584354201	0.042780189005771	0
oxysterol binding protein-like 3	OSBPL3	20.73	1.66e-09			ring finger protein 223	RNF223	-2.09	0.0002			NM_033116	NEK9	5.16475883804184	4.14927	0.803381170372932	17.7441307963671	0		NM_001204872	NPEPL1	-5.86549767850368	-4.66091	0.794631633234065	0.03952995162835	0
CEP295 N-terminal like; TIMP metallopeptidase inhibitor 2	CEP295NL; TIMP2	20.35	3.98e-11			zinc finger protein 664	ZNF664	-2.09	8.95e-05			NM_001160354	LY6K	5.16178965088755	5.91440666666667	1.14580544088032	60.3134002664214	0		NM_001098634	RBM47	-5.86513622899929	-5.25231333333333	0.895514294683226	0.0262359104601805	0
CD44 molecule (Indian blood group)	CD44	20.33	2.57e-10			centlein, centrosomal protein	CNTLN	-2.09	6.52e-05			NM_001277397	RFPL4AL1	5.16020237819445	4.59284333333333	0.890051008995574	24.1314605755907	0		NM_207015	NAALADL2	-5.85061432709421	-5.09606666666667	0.871031037384701	0.029236883245136	0
G protein-coupled receptor 3	GPR3	20.3	1.07e-09			solute carrier family 16, member 4	SLC16A4	-2.09	2.61e-05			NM_006818	MLLT11	5.1524550458758	4.28418	0.831483236991889	19.4834870333063	0		NM_001287005	SUSD3	-5.84896814172883	-5.62065	0.960964372484795	0.0203243073994996	0
solute carrier family 17 (vesicular nucleotide transporter), member 9	SLC17A9	19.99	5.66e-11			progestin and adipoQ receptor family member IV	PAQR4	-2.09	0.0011			NM_001288791	VSTM1	5.15004174004507	4.08434	0.793069300437216	16.9632417912162	0		NM_001277406	POTEI	-5.84849599990998	-6.28369666666667	1.07441240735454	0.0128356781765128	0
zinc finger protein 215	ZNF215	19.94	1.21e-09			IMP (inosine 5-monophosphate) dehydrogenase 1	IMPDH1	-2.09	2.52e-05			NM_001278352	ACO1	5.12642470430644	4.07502333333333	0.794905527415651	16.8540491609284	0		NM_018847	KLHL9	-5.83566297217898	-4.84383666666667	0.830040509494677	0.0348224937601291	0
fermitin family member 3	FERMT3	19.74	3.93e-09			thyrotrophic embryonic factor	TEF	-2.09	4.01e-05			NM_001114634	PLAG1	5.09339981609355	4.41901	0.867595350759096	21.3921562050958	0		NM_032521	PARD6B	-5.80459801256287	-5.04124333333333	0.868491379148494	0.0303692831825513	0
TM4SF19-TCTEX1D2 readthrough (NMD candidate)	TM4SF19-TCTEX1D2	19.67	5.83e-11			mitochondrial pyruvate carrier 2	MPC2	-2.09	0.0005			NM_000110	DPYD	5.07746815846715	4.73975	0.933486897814617	26.7181831122102	0		NM_001710	CFB	-5.80359701420215	-5.81541666666667	1.00203660806145	0.0177576358597959	0
aconitase 1, soluble	ACO1	19.65	2.92e-10			fms-related tyrosine kinase 3	FLT3	-2.09	0.0048			NM_005281	GPR3	5.07156659576679	4.36693333333333	0.861062011288265	20.6337385072857	0		NM_000627	LTBP1	-5.78321906959349	-5.25548666666667	0.908747637504951	0.0261782657117716	0
ajuba LIM protein	AJUBA	19.59	7.5e-11			ankyrin repeat domain 57 pseudogene	LOC389834; AL354822.1	-2.09	3.51e-05			NM_138420	AHNAK2	5.06978994060722	4.48696	0.885038641159674	22.4238174564391	0		NM_025165	ELL3	-5.78007027616658	-4.96442333333333	0.858886327698043	0.0320302011091561	0
MHC class I polypeptide-related sequence B	MICB	19.55	1.61e-08			achalasia, adrenocortical insufficiency, alacrimia	AAAS	-2.1	0.0006			NM_207328	GPAT2	5.06678640004103	4.40501333333333	0.869389981250771	21.1856183621101	0		NM_001202521	DDR1	-5.76939150665607	-5.47952666666667	0.949758160864106	0.0224129029859278	0
serum deprivation response	SDPR	19.52	1.38e-08			osteoclast stimulating factor 1	OSTF1	-2.1	0.001			NM_001127487	FLNC	5.05808012380691	4.85120666666667	0.959100399345881	28.8641466131379	0		NM_017794	FOCAD	-5.75939568591015	-5.20298333333333	0.903390497385337	0.0271485069159958	0
HECT and RLD domain containing E3 ubiquitin protein ligase 5	HERC5	19.36	1.46e-08			microtubule-associated protein 9	MAP9	-2.1	2.2e-05			NM_001165252	KRTAP2-3	5.05470615564322	4.47792	0.885891258980646	22.2837479830768	0		NM_001174166	SLC16A6	-5.75848311837609	-5.41111333333333	0.939676859703859	0.0235013373558821	0
chromosome 16 open reading frame 62	C16orf62	18.89	2.34e-11			PET117 homolog; CSRP2 binding protein	PET117; CSRP2BP	-2.1	4.08e-05			NM_019043	APBB1IP	5.04494467886425	4.8964	0.970555736817774	29.7826454045461	0		NM_001039614	C15orf59	-5.73590830860094	-4.66362333333333	0.813057511107748	0.039455675961301	0
v-akt murine thymoma viral oncogene homolog 3	AKT3	18.87	4.34e-10			THAP domain containing 11	THAP11	-2.1	0.0007			NM_001191	BCL2L1	5.03522600075858	4.00719666666667	0.795832533845148	16.0800129877954	0		NM_004737	LARGE	-5.71329479541009	-4.87466	0.85321345643081	0.0340863988423041	0
MAGE family member A6	MAGEA6	18.86	4.16e-10			peroxisomal biogenesis factor 13	PEX13	-2.1	0.001			NM_001128620	PAK1	4.9899569949497	4.43002333333333	0.887787878295731	21.5560858629683	0		NM_031308	EPPK1	-5.68790348796062	-6.21944333333333	1.09345092554714	0.0134202621795225	0
SMAD specific E3 ubiquitin protein ligase 2	SMURF2	18.81	1.88e-10			torsin family 3, member A	TOR3A	-2.1	0.0007			NM_000610	CD44	4.9867232782679	4.12727333333333	0.827652368704708	17.4756393569453	0		NM_001305544	RNF43	-5.67323625803585	-4.97003	0.876048479906016	0.0319059654555516	0
transforming growth factor beta 2; TGFB2 overlapping transcript 1	TGFB2; TGFB2-OT1	18.81	2.41e-08			vacuolar protein sorting 11 homolog (S. cerevisiae)	VPS11	-2.1	8.35e-05			NM_001740	CALB2	4.98441825557973	5.12479	1.02816211184989	34.8911682854997	0		NM_181334	PRR5-ARHGAP8	-5.66484707122239	-4.88528333333333	0.862385739970058	0.0338363243468146	0
solute carrier family 43 (amino acid system L transporter), member 1	SLC43A1	18.8	2.85e-08			protein kinase, interferon-inducible double stranded RNA dependent activator	PRKRA	-2.1	0.0002			NM_001282663	MICAL2	4.9819162691488	4.07727	0.818413995684562	16.8803159242059	0		NM_004915	ABCG1	-5.65124689565958	-5.29941666666667	0.937742902497654	0.0253931526727862	0
chondrosarcoma associated gene 1	CSAG1	18.76	1.94e-10			coiled-coil domain containing 149	CCDC149	-2.1	0.0019			NM_001136469	TMEM108	4.96942114020699	4.12097333333333	0.829266270067359	17.399492639792	0		NM_001032367	SPINT1	-5.63154486508575	-5.47480333333333	0.97216722311418	0.0224864023013978	0
calbindin 2	CALB2	18.72	6.45e-08			cytochrome c oxidase assembly factor 1 homolog	COA1	-2.1	3.99e-05			NM_001105077	MECOM	4.96877122806199	4.29036	0.863464990251403	19.5671264774113	0		NM_001204961	PBX1	-5.62845756692352	-4.60732666666667	0.818577134478603	0.0410257447371674	0
adhesion G protein-coupled receptor E5	ADGRE5	18.59	1e-08			pyrroline-5-carboxylate reductase 1	PYCR1	-2.1	3.05e-05			NM_000381	MID1	4.95334630992677	4.46186666666667	0.900778259279963	22.0371639816025	0		NM_176877	INADL	-5.62681578100038	-5.2383	0.930952816633476	0.0264919894676371	0
four and a half LIM domains 2	FHL2	18.56	2.67e-10			biogenesis of lysosomal organelles complex-1, subunit 3	BLOC1S3	-2.1	0.0002			NM_197941	ADAMTS6	4.9519698705228	3.88506333333333	0.784549065304222	14.7747655596164	0		NM_006581	FUT9	-5.62403227975414	-4.65822666666667	0.828271680345033	0.0396035435789149	0
carbonic anhydrase XIII	CA13	18.45	2.29e-10			spermatogenesis associated 13; C1q and tumor necrosis factor related protein 9	SPATA13; C1QTNF9	-2.1	7.05e-05			NR_037950	TM4SF19-TCTEX1D2	4.94690186419831	4.64887	0.939753835353956	25.0870338576892	0		NM_003539	HIST1H4D	-5.59755793139182	-4.73619666666667	0.846118383180184	0.0375199920745275	0
AHNAK nucleoprotein 2	AHNAK2	18.43	1.05e-08			ribulose-5-phosphate-3-epimerase	RPE	-2.1	0.0002			NM_015407	ABHD14A	4.9237082297942	4.10888	0.834509237394788	17.2542516791141	0		NM_004163	RAB27B	-5.5973577757493	-4.75828	0.850093953367672	0.0369500467518725	0
ret finger protein-like 4A-like 1	RFPL4AL1	18.42	6.01e-10			dehydrogenase/reductase (SDR family) member 4 like 2	DHRS4L2	-2.11	0.0001			NM_033032	KRTAP2-2	4.9146962335896	4.16005333333333	0.846451771505502	17.8772550806176	0		NM_003532	HIST1H3E	-5.59355850066889	-5.08269666666667	0.90866961810784	0.0295090918698652	0
interleukin 32	IL32	18.23	5.18e-11			suppressor of tumorigenicity 20	ST20	-2.11	0.0083			NM_001003927	EVI2A	4.91280742178966	4.23897666666667	0.862842017349517	18.8824840962953	0		NM_001873	CPE	-5.57895303634121	-4.81174333333333	0.862481419361252	0.0356058145260288	0
integral membrane protein 2C	ITM2C	17.88	4.01e-11			ArfGAP with GTPase domain, ankyrin repeat and PH domain 2	AGAP2	-2.11	0.0087			NM_001042454	TGFB1I1	4.90896462919778	4.76343333333333	0.970353973422654	27.1604096327829	0		NM_001114403	UPK3BL	-5.57404905652743	-4.67863	0.839359315383338	0.039047391910782	0
potassium channel, voltage gated KQT-like subfamily Q, member 5	KCNQ5	17.88	2.48e-10			family with sequence similarity 107, member B	FAM107B	-2.11	0.0001			NM_001145794	ANTXR2	4.90071626005453	4.50848333333333	0.919964163214617	22.7608626623033	0		NM_001288715	CTNND2	-5.54681664261708	-5.83498666666667	1.05195232556193	0.017518381872674	0
transcription factor CP2	TFCP2	17.87	8.11e-10			transmembrane protein 186	TMEM186	-2.11	0.0003			NM_000210	ITGA6	4.89974296744528	4.29390666666667	0.876353452659886	19.6152887334743	0		NM_004252	SLC9A3R1	-5.52998583701072	-5.38047	0.972962708871684	0.0240058528266657	0
chordin-like 1	CHRDL1	17.66	8.34e-09			prolyl 3-hydroxylase family member 4 (non-enzymatic)	P3H4	-2.11	0.0004			NM_005780	LHFP	4.88836142645026	4.13771333333333	0.846441777186262	17.6025597351381	0		NM_001278182	EOMES	-5.52910967086123	-4.41551666666667	0.798594516932215	0.046859433826235	0
midline 1	MID1	17.53	8.66e-10			chromosome 21 open reading frame 58	C21orf58	-2.11	2.63e-05			NM_003872	NRP2	4.86477331491136	4.44973333333333	0.914684620492828	21.8526045157554	0		NM_006472	TXNIP	-5.52496054169957	-5.62680333333333	1.01843321610446	0.0202378054653713	0
RUN and SH3 domain containing 2	RUSC2	17.33	6.19e-10			bone morphogenetic protein/retinoic acid inducible neural-specific 2	BRINP2	-2.11	0.0004			NM_000676	ADORA2B	4.82448368678927	3.99791333333333	0.828671748705605	15.9768748538886	0		NM_000436	OXCT1	-5.47820779583182	-4.62430666666667	0.844127648860845	0.0405457169449659	0
ubiquitin protein ligase E3 component n-recognin 4	UBR4	17.14	7.63e-11			coiled-coil-helix-coiled-coil-helix domain containing 1	CHCHD1	-2.11	0.0004			NM_024017	HOXB9	4.82334370902209	4.46474333333333	0.925653157369235	22.0811488967788	0		NM_000899	KITLG	-5.47471668611942	-5.24433	0.957918062371421	0.0263814925769076	0
transmembrane protein 71	TMEM71	17	4.01e-11			N-6 adenine-specific DNA methyltransferase 2 (putative)	N6AMT2	-2.11	1.14e-05			NM_001010924	FAM171A1	4.80587210174833	4.43703333333333	0.923252479340676	21.661080936297	0		NM_000362	TIMP3	-5.44841365764415	-5.09438666666667	0.935022005812503	0.0292709490540455	0
protein S (alpha)	PROS1	16.94	4.81e-09			non imprinted in Prader-Willi/Angelman syndrome 1	NIPA1	-2.11	7.44e-05			NM_004370	COL12A1	4.80195336975195	4.08773666666667	0.851265381379125	17.0032269285879	0		NM_001276464	NR5A2	-5.41525334843907	-5.20250666666667	0.960713438858087	0.0271574782689044	0
CKLF-like MARVEL transmembrane domain containing 3	CMTM3	16.93	1.63e-08			cell division cycle 23	CDC23	-2.11	0.0001			NM_001302643	SLC17A9	4.80098924011408	4.53011	0.943578452988234	23.1046287011091	0		NM_003530	HIST1H3D	-5.41274468815564	-4.95267	0.915001590752582	0.0322922102443878	0
ERBB receptor feedback inhibitor 1	ERRFI1	16.92	5.6e-11			trypsin domain containing 1	TYSND1	-2.11	6.15e-05			NM_001173452	TFCP2	4.79933094551555	4.41594666666667	0.92011714065955	21.346781555647	0		NM_001100176	HOOK2	-5.41025404158365	-5.84602333333333	1.08054507023151	0.0173848769587005	0
deafness, autosomal dominant 5	DFNA5	16.92	9.68e-10			polymerase (RNA) II (DNA directed) polypeptide L, 7.6kDa	POLR2L	-2.11	4.92e-05			NM_014601	EHD2	4.77904401699071	4.00858333333333	0.838783513832852	16.095475948883	0		NM_002412	MGMT	-5.40082658373225	-4.63282	0.857798325529364	0.0403071615024485	0
interleukin 1 receptor accessory protein-like 1	IL1RAPL1	16.91	9.91e-11			lipocalin 2	LCN2	-2.11	0.0021			NM_001291424	SH2B3	4.77599676730803	3.85969	0.808143344321294	14.5171867603177	0		NM_003620	PPM1D	-5.39515495990357	-5.08643	0.942777369288186	0.0294328284507672	0
potassium channel, voltage gated KQT-like subfamily Q, member 3	KCNQ3	16.9	3.91e-09			Rho guanine nucleotide exchange factor 26	ARHGEF26	-2.11	0.0002			NM_001243878	FHL3	4.77531967790747	4.36543333333333	0.914165674296019	20.6122963296499	0		NM_001080506	TMEM150C	-5.39398741980196	-5.02622666666667	0.931820242704831	0.0306870406291222	0
zyxin	ZYX	16.89	1.35e-10			potassium channel, calcium activated intermediate/small conductance subfamily N alpha, member 2	KCNN2	-2.12	4.16e-05			NM_001135597	CCDC88A	4.76500615207526	3.89033333333333	0.816438260344956	14.8288347828078	0		NM_017823	DUSP23	-5.38811241467704	-4.35548	0.808349875577172	0.0488505968777679	0
BEN domain containing 7	BEND7	16.8	1.43e-10			tumor protein p63 regulated 1	TPRG1	-2.12	0.0001			NM_020765	UBR4	4.75688481576864	3.83409666666667	0.806009986610773	14.2619235115042	0		NM_001669	ARSD	-5.3758679345234	-4.72542333333333	0.879006588496536	0.0378012215609247	0
high mobility group nucleosome binding domain 5	HMGN5	16.73	9.92e-11			COMM domain containing 2	COMMD2	-2.12	9.31e-05			NM_005363	MAGEA6	4.75605278639477	4.40408666666667	0.925996170451484	21.1720148616039	0		NM_033393	FHDC1	-5.37349667976404	-4.48847666666667	0.835299049047475	0.044548582377235	0
trio Rho guanine nucleotide exchange factor	TRIO	16.51	3.82e-10			immunoglobulin superfamily, member 9B	IGSF9B	-2.12	0.0038			NM_001129891	FAM196B	4.72342827205073	4.22580666666667	0.894648213813563	18.710895038682	0		NM_001099771	POTEF	-5.36778057125415	-6.23280333333333	1.16115091714285	0.0132965582227972	0
CD163 molecule-like 1	CD163L1	16.31	9.05e-11			Memczak2013 ANTISENSE, coding, INTERNAL, UTR3 best transcript NM_004475	FLOT2	-2.12	0.0019			NM_001012279	SOGA3	4.72166854008661	3.92242666666667	0.830728932657081	15.1624046385305	0		NM_024336	IRX3	-5.36568850173589	-4.81876666666667	0.89807052069976	0.0354328994025985	0
interferon-induced protein with tetratricopeptide repeats 3	IFIT3	16.28	2.7e-09			period circadian clock 2	PER2	-2.12	4.09e-05			NM_198584	CA13	4.70243403213716	4.65853666666667	0.990664969424241	25.2556919993875	0		NM_000050	ASS1	-5.36332219048444	-4.73764	0.883340554927967	0.0374824742527997	0
leucine rich repeat containing 6	LRRC6	15.98	9.46e-09			xyloside xylosyltransferase 1	XXYLT1	-2.12	0.0002			NM_001178106	ZNF185	4.63815276369801	3.78665333333333	0.816414104117223	13.8005449671679	0		NM_001190764	TMEM238	-5.36215190469695	-4.97204333333333	0.927247758307276	0.0318614705761526	0
tumor necrosis factor receptor superfamily, member 9	TNFRSF9	15.97	3.31e-09			single immunoglobulin and toll-interleukin 1 receptor (TIR) domain	SIGIRR	-2.12	0.0001			NM_001243540	CEP295NL	4.63122515602748	4.17019666666667	0.900452153840806	18.0033897908633	0		NM_001035516	DMKN	-5.35964826481833	-4.65200333333333	0.86796802765396	0.0397747498280814	0
connector enhancer of kinase suppressor of Ras 2	CNKSR2	15.95	1.39e-10			GID complex subunit 8	GID8	-2.12	1.84e-05			NM_001080824	TRABD2A	4.63107372725094	3.89614	0.841303816234598	14.8886392557134	0		NM_032164	ZNF394	-5.35787877081263	-4.78667	0.893389007992431	0.0362300347556107	0
plasminogen activator, urokinase receptor	PLAUR	15.91	8.26e-10			megakaryocyte-associated tyrosine kinase	MATK	-2.12	0.0006			NM_001195302	USB1	4.62815742798344	3.66066	0.790954079882068	12.6464451261951	0		NM_005524	HES1	-5.35056950606596	-5.80379	1.08470509418114	0.0179013226990815	0
milk fat globule-EGF factor 8 protein	MFGE8	15.74	6.36e-10			alkB homolog 4, lysine demthylase	ALKBH4	-2.12	2.07e-05			NM_000690	ALDH2	4.618660266522	4.02364	0.871170375783004	16.2643357780101	0		NM_021101	CLDN1	-5.33705229656833	-4.64267	0.869894043006696	0.0400329016880162	0
homeobox B9	HOXB9	15.7	3.62e-09			acyl-CoA dehydrogenase family, member 10	ACAD10	-2.12	5.36e-05			NM_024576	OGFRL1	4.61710454582336	3.64412333333333	0.789265934346194	12.502314836868	0		NM_002167	ID3	-5.33648371631677	-5.1692	0.968652819869892	0.0277917405276765	0
NIMA-related kinase 9	NEK9	15.65	5.54e-10			myosin light chain 6	MYL6	-2.12	0.0002			NM_022739	SMURF2	4.61521697295621	4.03882666666667	0.875110897349568	16.4364481459626	0		NM_014943	ZHX2	-5.3304212076499	-4.49477333333333	0.843230423682598	0.0443545730298942	0
glucosamine (UDP-N-acetyl)-2-epimerase/N-acetylmannosamine kinase	GNE	15.61	3.59e-09			zinc finger protein 706	ZNF706	-2.12	6.62e-05			NM_001113239	HIPK2	4.59220236376013	3.88491333333333	0.845980430651653	14.773229476409	0		NM_014373	GPR160	-5.32685062673586	-4.95858666666667	0.930866475169991	0.0321600471822676	0
lymphocyte cytosolic protein 1 (L-plastin)	LCP1	15.59	5.36e-10			mitogen-activated protein kinase-activated protein kinase 2	MAPKAPK2	-2.12	5.94e-05			NM_001080512	BICC1	4.58413538035593	3.98005666666667	0.868224067666528	15.7803430854057	0		NM_001100812	CXCL16	-5.32246620550762	-4.02925333333333	0.757027509007744	0.0612454579783929	0
caldesmon 1	CALD1	15.51	2.2e-07			chromosome 2 open reading frame 76	C2orf76	-2.12	0.0008			NM_005763	AASS	4.57254714470903	4.37381666666667	0.956538342470166	20.7324206660562	0		NM_001263	CDS1	-5.32008332408936	-5.19974666666667	0.977380681825451	0.0272094825948244	0
WW domain binding protein 5	WBP5	15.44	4.41e-10			Memczak2013 ANTISENSE, coding, INTERNAL, UTR3 best transcript NM_080677	DYNLL2	-2.12	0.0004			NM_153705	KDELC2	4.57154456270702	4.04937	0.885777212593152	16.5570070436565	0		NM_003568	ANXA9	-5.31885841364577	-5.94466333333333	1.11765775115992	0.0162359618637492	0
RNA binding protein with multiple splicing 2	RBPMS2	15.37	8.66e-07			trophinin associated protein	TROAP	-2.12	3.6e-05			NM_001111307	PDE4A	4.55987438125366	3.84442333333333	0.843098518050924	14.3643751640671	0		NM_001308350	SIDT1	-5.30383783273763	-4.26907	0.804902060475796	0.0518658949893996	0
MDS1 and EVI1 complex locus	MECOM	15.26	8.26e-10			phosphofurin acidic cluster sorting protein 2	PACS2	-2.12	1.89e-05			NM_001113434	C17orf51	4.54941864739982	4.73252	1.04024719789304	26.584621112941	0		ENST00000627457	SLC16A1	-5.29901968413939	-4.46060666666667	0.841779599350764	0.0454175386532374	0
zinc finger protein 185 (LIM domain)	ZNF185	15.23	1.03e-10			zinc finger protein 219	ZNF219	-2.12	1.39e-05			NM_007118	TRIO	4.54216500301658	4.11503	0.905962244274941	17.3279610494888	0		NM_000224	KRT18	-5.29679258916755	-4.18803	0.790672832567567	0.0548627215005114	0
F-box and leucine-rich repeat protein 7	FBXL7	15.08	1.42e-08			polypyrimidine tract binding protein 3	PTBP3	-2.13	3.82e-05			NM_001286974	CTNNAL1	4.53827185423558	3.97516	0.875919320763029	15.7268736461108	0		NM_001136020	ICA1	-5.29648248320013	-4.58352666666667	0.865390696788881	0.0417081558227749	0
mastermind-like transcriptional coactivator 2	MAML2	15.01	2.22e-08			protein phosphatase 4, catalytic subunit	PPP4C	-2.13	1.32e-05			NM_001123366	HMSD	4.52376355510477	3.91843666666667	0.866189538629835	15.1205285583424	0		NM_001193300	SEMA4A	-5.29444544952737	-4.60543	0.869860695308726	0.0410797154872969	0
adenosine A2b receptor	ADORA2B	14.92	4.96e-09			excision repair cross-complementation group 3	ERCC3	-2.13	5.73e-05			NM_014331	SLC7A11	4.493237178491	3.39204666666667	0.754922683116818	10.4980296096261	0		NM_001657	AREG	-5.29073382559107	-5.04283	0.953143772912566	0.0303359016012912	0
nuclear factor, erythroid 2-like 3	NFE2L3	14.87	1.58e-10			adrenoceptor alpha 2C	ADRA2C	-2.13	0.0005			NM_001172309	NEXN	4.49217316304371	4.12855	0.919054063624446	17.4911107074631	0		NM_005585	SMAD6	-5.28048003578558	-5.09696666666667	0.965246839704866	0.0292186500160967	0
highly divergent homeobox	HDX	14.74	1.27e-08			polynucleotide kinase 3-phosphatase	PNKP	-2.13	0.0005			NM_001002292	WLS	4.49134872732456	4.91767333333333	1.09492128798975	30.2250607345983	0		NM_001145657	RAP1GAP	-5.27747401635517	-4.78190333333333	0.906096992332689	0.0363499368162088	0
p21 protein (Cdc42/Rac)-activated kinase 1	PAK1	14.72	9.88e-09			D-dopachrome tautomerase-like; D-dopachrome tautomerase	DDTL; DDT	-2.13	5.96e-05			NM_016323	HERC5	4.48433748052085	4.66893	1.04116383307032	25.4382937267128	0		NM_014033	METTL7A	-5.27657251619825	-4.51614	0.855885138721425	0.0437025114616352	0
interferon-induced protein 44	IFI44	14.39	6.54e-10			NADH dehydrogenase (ubiquinone) 1 alpha subcomplex, 7, 14.5kDa	NDUFA7	-2.13	1.66e-05			NM_005450	NOG	4.48270299253193	4.11786333333333	0.91861168143274	17.3620251655699	0		NM_001098517	CADM1	-5.26812351057704	-4.29851333333333	0.815947713583978	0.0508181147903693	0
KDEL (Lys-Asp-Glu-Leu) containing 2	KDELC2	14.38	6.9e-10			ribosomal protein S27	RPS27	-2.13	7.71e-05			NM_001168647	CNKSR2	4.4807299680936	3.93372333333333	0.87792019633957	15.2815961384094	0		NM_001033047	NPNT	-5.26605444321787	-5.94061666666667	1.12809632538409	0.0162815666203317	0
connective tissue growth factor	CTGF	14.38	8.89e-09			adiponectin receptor 1	ADIPOR1	-2.13	5.14e-05			NM_138961	ESAM	4.46615757047769	3.81694333333333	0.854636960989508	14.0933564115119	0		NM_006556	PMVK	-5.26564714182011	-4.37081666666667	0.830062582802665	0.0483340378444217	0
transcription elongation factor A (SII)-like 8	TCEAL8	14.29	9.16e-09			general transcription factor IIH subunit 2; general transcription factor IIH subunit 2B (pseudogene)	GTF2H2; GTF2H2B	-2.13	2.87e-05			NM_001015880	PAPSS2	4.46118528905398	3.81022	0.854082436196677	14.0278305152214	0		NM_001307940	POF1B	-5.26208529345192	-4.78627333333333	0.909577299951659	0.0362399975145923	0
calmegin	CLGN	14.29	4.74e-09			UBX domain protein 7	UBXN7	-2.13	0.0002			NM_001100876	PHYHD1	4.45969789142611	3.63865	0.815896073811503	12.4549730951155	0		NM_001089	ABCA3	-5.2503576827386	-4.46612	0.850631570241984	0.0452443044149	0
BCL2-like 1	BCL2L1	14.18	6.92e-11			farnesyl diphosphate synthase	FDPS	-2.13	4.47e-05			NM_001042422	SLC16A3	4.44900834944091	3.79587	0.853194622679683	13.8889920601887	0		NM_001277233	TM7SF2	-5.22954746906509	-4.32874666666667	0.827747848599324	0.0497642438726442	0
transforming growth factor beta receptor III	TGFBR3	14.11	3.87e-08			gem nuclear organelle associated protein 4	GEMIN4	-2.13	0.0003			NM_001017978	CT83	4.43027569834256	3.96645333333333	0.895306207425702	15.632247761694	0		NM_022725	FANCF	-5.22947752906599	-4.46448333333333	0.853714985583026	0.0452956609813513	0
AP2 associated kinase 1	AAK1	14.1	2.89e-09			splicing factor 3b, subunit 4, 49kDa	SF3B4	-2.13	4.53e-05			NM_000398	CYB5R3	4.42498189197951	3.28819666666667	0.74309833281503	9.76890369724093	0		NM_018000	MREG	-5.22347432691285	-4.18429333333333	0.801055594697698	0.0550050034188338	0
dual specificity phosphatase 6	DUSP6	14.07	1.17e-09			ankyrin repeat domain 23	ANKRD23	-2.13	2.42e-05			NM_153713	LIX1L	4.42053121395726	4.25207	0.961891183252961	19.0546341040239	0		NM_001038493	DLX1	-5.22184656945031	-4.02737	0.7712539896445	0.0613254616726427	0
apolipoprotein B mRNA editing enzyme, catalytic polypeptide-like 3D	APOBEC3D	14.05	1.98e-09			WNK lysine deficient protein kinase 2	WNK2	-2.14	0.0044			NM_144710	44449	4.41458074003155	3.64879	0.826531490728591	12.5428213878578	0		NM_015916	CALHM2	-5.20980851606387	-4.23831666666667	0.813526380786987	0.0529833668438828	0
histocompatibility (minor) serpin domain containing	HMSD	14	4.2e-08			Transcript Identified by AceView, Entrez Gene ID(s) 2043	EPHA4	-2.14	0.008			NM_001146289	P3H1	4.40638092590161	3.71429333333333	0.842935142420383	13.1254350129546	0		NM_145039	CENPBD1	-5.20402390562201	-4.52482	0.869484860573324	0.043440363933817	0
diaphanous-related formin 3	DIAPH3	13.91	6.41e-10			dihydrofolate reductase	DHFR	-2.14	2.27e-05			NM_002204	ITGA3	4.40262640241824	4.09167333333333	0.929371007062033	17.049686812156	0		NM_001719	BMP7	-5.19098343834774	-4.89557	0.943091045876701	0.0335959235350839	0
serum/glucocorticoid regulated kinase 1	SGK1	13.87	6.02e-10			ARP3 actin-related protein 3 homolog B (yeast)	ACTR3B	-2.14	0.0003			NM_176870	MT1M	4.39807222893108	3.53032	0.802697140073576	11.553996038311	0		NM_015541	LRIG1	-5.18608182083556	-4.32590666666667	0.83413775873858	0.0498623031624426	0
receptor accessory protein 2	REEP2	13.83	4.01e-10			A kinase (PRKA) anchor protein 10	AKAP10	-2.14	0.0027			NM_007085	FSTL1	4.38786669257192	4.87829	1.11176805080663	29.4111236860384	0		NM_001099406	SLC39A6	-5.17990342278088	-4.42469	0.854203184665664	0.0465624247779031	0
kelch-like family member 5	KLHL5	13.73	2.91e-10			tRNA methyltransferase 10A	TRMT10A	-2.14	0.0001			NM_001142293	ARFGAP3	4.383373174703	3.48307333333333	0.794610268054426	11.1817441372876	0		NM_152573	RASEF	-5.17732965077908	-4.73285333333333	0.914149504198778	0.0376070425597647	0
ADAM metallopeptidase with thrombospondin type 1 motif 6	ADAMTS6	13.71	9.51e-10			TBC1 domain family, member 16	TBC1D16	-2.14	3.58e-05			NM_019018	FAM105A	4.38226364354085	4.03953	0.921790729308126	16.4444630901433	0		NM_001201457	TEX14	-5.17379033136597	-5.12056	0.989711540677777	0.0287447043022478	0
family with sequence similarity 171, member A1	FAM171A1	13.69	1.67e-08			X-linked inhibitor of apoptosis, E3 ubiquitin protein ligase	XIAP	-2.14	6.02e-05			NM_012334	MYO10	4.36960484016122	3.89247	0.890805952113598	14.8508129211318	0		NM_001290224	TPTE	-5.16328950205656	-4.81672666666667	0.932879449186055	0.0354830376797267	0
opioid growth factor receptor-like 1	OGFRL1	13.65	2.94e-10			adenylate cyclase 9	ADCY9	-2.14	0.0004			NM_133459	CCBE1	4.35566076415792	3.66794666666667	0.842110271040768	12.71048051372	0		NM_001281768	ADCY1	-5.138448289903	-4.34131666666667	0.844869194304691	0.049332538405504	0
CUGBP, Elav-like family member 2	CELF2	13.59	5.15e-10			zinc finger, DHHC-type containing 9	ZDHHC9	-2.14	3.81e-05			NM_001012514	ITM2C	4.33829192549889	3.71188	0.855608627483765	13.1034972021706	0		NM_174911	FAM84B	-5.11737234475135	-5.01757333333333	0.980497996883034	0.030871655640013	0
homeodomain interacting protein kinase 2	HIPK2	13.52	3.27e-10			SKI/DACH domain containing 1	SKIDA1	-2.14	0.0012			NM_001109974	SYNPO	4.33147937826024	3.78192	0.873124323061888	13.755341000673	0		NM_002230	JUP	-5.11392972119244	-5.10344	0.997948794417535	0.0290878404187312	0
Rho GTPase activating protein 26	ARHGAP26	13.47	9.67e-09			oxidoreductase-like domain containing 1	OXLD1	-2.14	0.0002			NM_001024383	NAV3	4.32963049878529	3.98088666666667	0.919451825688943	15.7894243206917	0		NM_001105248	TMC5	-5.11255891559498	-4.41523	0.863604717890311	0.0468687458235675	0
lipoma HMGIC fusion partner	LHFP	13.39	3.01e-08			lectin, mannose-binding 2	LMAN2	-2.14	1.29e-05			NM_014911	AAK1	4.31512004571769	3.89501333333333	0.902643099627953	14.8770165740031	0		NM_001038707	CDC42SE1	-5.09744767865045	-4.20016333333333	0.823973799853759	0.0544032506455729	0
KIAA0930	KIAA0930	13.35	1.46e-09			ankyrin repeat and sterile alpha motif domain containing 1A	ANKS1A	-2.14	0.0027			NM_001006684	TCEAL8	4.31106182941591	4.44002	1.02991331966157	21.7059701457172	0		NM_024896	ERMP1	-5.09513304052373	-4.15969666666667	0.816405898252873	0.0559508296181813	0
TIMP metallopeptidase inhibitor 1	TIMP1	13.33	5.19e-10			ELOVL fatty acid elongase 6	ELOVL6	-2.14	0.0001			NM_001172650	ZNF559-ZNF177	4.29358859703412	3.5049	0.81631016125324	11.3521999477927	0		NM_001008540	CXCR4	-5.088830937993	-5.12597	1.00729815206273	0.0286371156319921	0
lipin 2	LPIN2	13.33	9.62e-10			chromosome 16 open reading frame 13	C16orf13	-2.14	6.96e-05			NM_001130910	CCRL2	4.28287176737168	3.93485	0.918741025584044	15.2935348982447	0		NM_001199880	EGR3	-5.08548679465346	-5.20841333333333	1.02417202986528	0.0270465177124588	0
phytanoyl-CoA dioxygenase domain containing 1	PHYHD1	13.32	4.1e-09			3-hydroxyanthranilate 3,4-dioxygenase	HAAO	-2.14	0.0002			NM_018153	ANTXR1	4.28023346517519	3.34263	0.780945718778259	10.1445291497972	0		NM_001085486	SEPP1	-5.06963217890366	-4.36244	0.860504242921901	0.0486154942886506	0
septin 10	2021-09-10	13.12	2.37e-10			ZFP90 zinc finger protein	ZFP90	-2.14	8.5e-05			NM_001561	TNFRSF9	4.27347087171016	3.82618666666667	0.895334677953591	14.1839422928559	0		NM_002165	ID1	-5.05881748505317	-4.64435	0.918070282970722	0.0399863110162727	0
endothelial cell adhesion molecule	ESAM	13	6.42e-10			acetyl-CoA acyltransferase 2	ACAA2	-2.14	0.0002			NM_030763	HMGN5	4.26946660258459	3.57156666666667	0.836536972675828	11.889092286408	0		NM_001289910	IDH2	-5.04820873642204	-4.12490333333333	0.817102372089489	0.0573165930256675	0
anthrax toxin receptor 1	ANTXR1	12.86	1e-10			K(lysine) acetyltransferase 6B	KAT6B	-2.14	1.72e-05			NM_001271003	TFPI2	4.26314509177837	3.93255666666667	0.922454334066823	15.2692433392715	0		NM_012259	HEY2	-5.04261445323873	-4.56864333333333	0.906006869194416	0.0421406584477896	0
protein phosphatase 1, regulatory subunit 18	PPP1R18	12.84	1.65e-09			anti-silencing function 1B histone chaperone	ASF1B	-2.14	0.0002			NM_001289095	PXK	4.26186578681442	3.25676666666667	0.764164530178924	9.55838359495088	0		NM_001287054	ZKSCAN1	-5.03386162798266	-4.37521333333333	0.869156456151282	0.0481869622936406	0
tubulointerstitial nephritis antigen-like 1	TINAGL1	12.84	2.66e-09			WW domain binding protein 1	WBP1	-2.14	1.67e-05			NM_001294345	NINJ2	4.26085742685244	3.99008	0.93645001469752	15.8903610512793	0		NM_001162893	KIAA0040	-5.03155207255736	-5.08057	1.00974210874414	0.0295526230923973	0
four and a half LIM domains 3	FHL3	12.82	2e-09			nuclear pore complex interacting protein family, member A8	NPIPA8	-2.14	0.0001			NM_017931	TTC38	4.25617424768664	4.02426666666667	0.945512667592022	16.2714020884561	0		NM_003226	TFF3	-5.0289100390978	-4.29786666666667	0.854631845320843	0.0508408983628529	0
phospholipid scramblase 3; transmembrane protein 256; TMEM256-PLSCR3 readthrough (NMD candidate)	PLSCR3; TMEM256; TMEM256-PLSCR3	12.72	7.7e-10			GLTSCR1-like	GLTSCR1L	-2.14	3.37e-05			NM_001007075	KLHL5	4.2485290736935	3.66649	0.863002214743585	12.6976534166671	0		NM_001190726	RERG	-5.02763783854722	-4.34967666666667	0.865153140768696	0.0490474972936526	0
malic enzyme 3, NADP(+)-dependent, mitochondrial	ME3	12.71	1.71e-08			Memczak2013 ANTISENSE, CDS, coding, INTERNAL, intronic, UTR3 best transcript NM_203305	FAM102A	-2.14	0.0014			NM_014631	SH3PXD2A	4.24179474587199	3.56504666666667	0.840457136719329	11.8354829086073	0		NM_005067	SIAH2	-5.02661427794534	-4.52113	0.899438419183426	0.0435516141339551	0
plasminogen activator, tissue	PLAT	12.61	1.24e-08			TSR3, 20S rRNA accumulation, homolog (S. cerevisiae)	TSR3	-2.15	5.76e-05			NM_001301015	ABLIM3	4.23752427288926	3.58839666666667	0.846814421718934	12.0285986136275	0		NM_032043	BRIP1	-5.02577674026201	-4.38874	0.873246112355402	0.0477372741649167	0
amyloid beta (A4) precursor protein-binding, family B, member 2	APBB2	12.56	2.98e-09			Transcript Identified by AceView, Entrez Gene ID(s) 31	ACACA	-2.15	0.0005			NM_001201576	PLSCR3	4.23533612980779	3.58380333333333	0.846167393447465	11.9903621891018	0		NM_000712	BLVRA	-5.01863207824687	-4.34626666666667	0.86602615989832	0.049163564638372	0
dimethylarginine dimethylaminohydrolase 1	DDAH1	12.53	5.63e-10			ankyrin repeat and zinc finger domain containing 1	ANKZF1	-2.15	6.76e-05			NM_002298	LCP1	4.23300102476836	3.58357666666667	0.846580628187484	11.9884784909805	0		NM_025059	CCDC170	-5.01262451594595	-4.75195	0.947996400864117	0.0371125257646357	0
microtubule-actin crosslinking factor 1; KIAA0754	MACF1; KIAA0754	12.5	2.1e-10			prostaglandin E synthase 3 (cytosolic)	PTGES3	-2.15	8.66e-05			NM_006809	TOMM34	4.22461840063862	3.21855333333333	0.761856581613808	9.30852985475311	0		NM_012479	YWHAG	-5.00900385736962	-3.95903666666667	0.790384032314496	0.0643000350116887	0
reticulocalbin 3, EF-hand calcium binding domain	RCN3	12.42	1.39e-09			epithelial cell transforming 2	ECT2	-2.15	0.0004			NM_021154	PSAT1	4.22228222055984	3.50015	0.828971114947382	11.3148848699107	0		NM_001277083	POTEJ	-5.00785177188926	-5.07534333333333	1.01347714838984	0.0296598819652584	0
STEAP family member 2, metalloreductase	STEAP2	12.39	2.26e-09			misato 1, mitochondrial distribution and morphology regulator; misato family member 2, pseudogene	MSTO1; MSTO2P	-2.15	7.42e-05			NM_005110	GFPT2	4.21395158613222	3.87443333333333	0.919429958826244	14.6663028794324	0		NM_004378	CRABP1	-5.0058482203386	-4.83281333333333	0.965433453155406	0.0350895842987592	0
keratin associated protein 2-2	KRTAP2-2	12.36	4.18e-09			family with sequence similarity 133, member B	FAM133B	-2.15	2.79e-05			NM_001190456	CORO2B	4.206839800087	3.56721666666667	0.847956384408291	11.8532984012423	0		NM_001003395	TPD52L1	-4.99652508194077	-6.39950666666667	1.2807914624099	0.011845585612286	0
V-set and transmembrane domain containing 1	VSTM1	12.35	7.6e-10			coiled-coil domain containing 88C	CCDC88C	-2.15	6.37e-05			NM_001114614	MFGE8	4.20380327237187	3.47101666666667	0.825684848165659	11.088687186001	0		NM_198488	FAM83H	-4.98883003518959	-4.76154666666667	0.954441549036601	0.0368664761202221	0
cylindromatosis (turban tumor syndrome)	CYLD	12.27	5.7e-10			tumor protein p53 inducible protein 11	TP53I11	-2.15	9.42e-05			NM_005951	MT1H	4.19954694258222	3.54010333333333	0.842972678180517	11.6326132970792	0		NM_001166496	SLC16A1	-4.98694650743692	-4.67334666666667	0.937115860316009	0.0391906505982524	0
aminoadipate-semialdehyde synthase	AASS	12.24	2.47e-08			methylmalonyl CoA epimerase	MCEE	-2.15	2.04e-05			NM_001010972	ZYX	4.19937355675761	3.43426	0.817802930266493	10.8097406134724	0		NM_024613	PLEKHF2	-4.9863814434576	-4.19338	0.840966550102567	0.0546596487814264	0
microtubule-associated protein, RP/EB family, member 2	MAPRE2	12.19	1.51e-08			kelch-like family member 12	KLHL12	-2.15	0.0001			NM_021149	COTL1	4.18788097250042	3.9134	0.934458267963491	15.0678325438199	0		NM_004605	SULT2B1	-4.96728358292062	-4.57392	0.920809115011442	0.0419868102323698	0
utrophin	UTRN	12.03	2.41e-10			selenoprotein W, 1	SEPW1	-2.15	0.0001			NM_172249	CSF2RA	4.18767941674176	3.74164666666667	0.893489279935823	13.3766658913658	0		NM_001018039	SFMBT2	-4.93956597495331	-4.38281333333333	0.887287133233353	0.0479337847448821	0
peroxisome proliferator-activated receptor delta	PPARD	11.96	2.71e-09			RNA binding motif protein 4B	RBM4B	-2.15	0.0002			NM_001289161	MICB	4.1813798112723	4.12412	0.98630600092392	17.4374841442506	0		NM_001304803	SRR	-4.93759287699759	-4.63538666666667	0.938794830222073	0.0402355156783558	0
vinculin	VCL	11.96	5.07e-09			stromal antigen 1	STAG1	-2.15	7.93e-05			NM_145040	PRKCDBP	4.17319806568059	3.55533	0.851943747707115	11.7560378179786	0		NM_003647	DGKE	-4.91778818770358	-4.55088666666667	0.925392980129905	0.0426625299790118	0
protein C receptor, endothelial	PROCR	11.96	3.24e-09			signal sequence receptor, delta	SSR4	-2.15	4.29e-05			NM_001130690	PDE10A	4.17160955020363	3.80218	0.911441963645519	13.9498722006462	0		NM_005368	MB	-4.91328633840592	-4.49395666666667	0.914653931634015	0.0443796879395376	0
PX domain containing serine/threonine kinase	PXK	11.87	1.05e-09			family with sequence similarity 174, member A	FAM174A	-2.15	1.41e-05			NM_133466	ZFP82	4.17140178380304	3.83473333333333	0.919291291532516	14.2682187401414	0		NM_001122838	NAPEPLD	-4.91021759852794	-4.3063	0.877007976447114	0.0505445727313154	0
EYA transcriptional coactivator and phosphatase 4	EYA4	11.84	3.09e-09			zinc finger protein 652	ZNF652	-2.15	1.94e-05			NM_052867	NALCN	4.1603413974108	3.31387333333333	0.796538797367862	9.94432421473166	0		NM_001079874	VAV3	-4.8963841935694	-5.27483666666667	1.07729223405187	0.0258294965384328	0
synaptojanin 2	SYNJ2	11.81	2.84e-09			POTE ankyrin domain family, member M; POTE ankyrin domain family, member G	POTEM; POTEG	-2.16	0.0001			NM_198827	ADGRD1	4.16031688090297	3.98876666666667	0.958765108729154	15.8759021087377	0		NM_022070	HEATR6	-4.88685695723047	-3.71165666666666	0.759518172754165	0.0763273192966555	0
striatin interacting protein 2	STRIP2	11.76	2.37e-07			ankyrin repeat domain 36	ANKRD36	-2.16	4.57e-05			NM_001160130	KCNQ5	4.15006068763109	3.85169333333333	0.928105303330378	14.4369425225752	0		NM_003512	HIST1H2AC	-4.87658805734757	-3.67510333333333	0.753621854073986	0.0782859199678404	0
zinc finger protein 426	ZNF426	11.75	1.19e-09			NDRG family member 2; microRNA 6717	NDRG2; MIR6717	-2.16	0.0005			NM_014646	LPIN2	4.14564174404747	3.39466	0.818850303423887	10.5170632328295	0		NM_001271783	FAR2	-4.86952243544547	-4.06658	0.835108586911765	0.0596811853499807	0
solute carrier family 7 (anionic amino acid transporter light chain, xc- system), member 11	SLC7A11	11.74	1.57e-10			K(lysine) acetyltransferase 6B	KAT6B	-2.16	8.4e-05			NM_022361	POPDC3	4.14467411688352	4.01524333333333	0.96877178279881	16.1699502316156	0		NM_001145524	YPEL3	-4.86119769951349	-4.91222666666667	1.01049720054757	0.033210271636398	0
ets variant 4	ETV4	11.71	4.14e-09			phospholysine phosphohistidine inorganic pyrophosphate phosphatase	LHPP	-2.16	0.003			NM_001029860	FBXO43	4.13974930796474	3.38118	0.816759602687709	10.4192534091614	0		NM_024306	FA2H	-4.84868871115024	-4.38627333333333	0.904630838281385	0.0478189634068946	0
paxillin	PXN	11.7	4.4e-09			LYR motif containing 4	LYRM4	-2.16	0.0028			NM_020733	HEG1	4.13783057315183	3.74623333333333	0.905361702733948	13.4192611309247	0		NM_033272	KCNH7	-4.84817657097168	-4.26427333333333	0.879562299538666	0.0520386254960857	0
matrix-remodelling associated 7	MXRA7	11.66	5.01e-08			chromosome 16 open reading frame 72	C16orf72	-2.16	6.07e-05			NM_007124	UTRN	4.13038603901032	3.40502333333333	0.824383798796011	10.5928826050677	0		NM_001032280	TFAP2A	-4.84771436538643	-4.26372666666667	0.879533393532931	0.0520583477322726	0
cytochrome b5 reductase 3	CYB5R3	11.64	1.79e-10			methyltransferase like 25	METTL25	-2.16	1.15e-05			NM_003254	TIMP1	4.11350215233641	3.56716666666667	0.867184830483331	11.8528876043425	0		NM_001243252	EFHD1	-4.8376379302813	-3.80054666666667	0.785620321619579	0.0717664482590309	0
serpin peptidase inhibitor, clade B (ovalbumin), member 8	SERPINB8	11.62	3.61e-08			plexin B1	PLXNB1	-2.16	0.0008			NM_031286	SH3BGRL3	4.10734126924188	3.44801666666667	0.839476547149219	10.9133087537931	0		NM_001077263	TMPRSS13	-4.83704295688708	-4.54944	0.940541574790526	0.0427053314116187	0
sodium leak channel, non selective	NALCN	11.6	1.06e-08			mitochondrial ribosomal protein S16	MRPS16	-2.16	2.21e-05			NM_001161529	CSF2RA	4.10598061864249	3.63038333333333	0.884169622440547	12.3838099690331	0		NM_004444	EPHB4	-4.83157573029731	-3.85246333333333	0.79735132974854	0.0692297844583821	0
transmembrane protein 92	TMEM92	11.55	1.05e-08			ring finger protein 208	RNF208	-2.16	0.0029			NM_001135999	RUSC2	4.10216210148978	3.97408	0.96877692828295	15.7151049305075	0		TRIM37.qAug10-unspliced	TRIM37	-4.8278582506135	-4.43713666666667	0.919069375349374	0.0461624413064636	0
leucine zipper-EF-hand containing transmembrane protein 2	LETM2	11.49	5.17e-08			solute carrier family 25 (mitochondrial carrier; ornithine transporter) member 15; microRNA 621	SLC25A15; MIR621	-2.16	6.58e-05			NM_080660	ZC3HAV1L	4.05944972656865	3.52558666666667	0.868488811080008	11.5161506886498	0		NM_001303229	PRUNE	-4.8175382335499	-4.0647	0.843729681623064	0.0597590075939737	0
translocase of outer mitochondrial membrane 34	TOMM34	11.47	4.44e-10			CCR4-NOT transcription complex subunit 2	CNOT2	-2.16	4.27e-05			NM_001198810	SLC43A1	4.0492433241709	4.15901333333333	1.02710877079359	17.8643724928172	0		NM_015279	TBC1D30	-4.81029007204823	-4.64607333333333	0.965861364646358	0.0399385749390534	0
reversion-inducing-cysteine-rich protein with kazal motifs	RECK	11.41	4.79e-08			exosome component 8	EXOSC8	-2.16	0.0002			NM_024959	SLC8B1	4.04788587481666	3.13047	0.773359253894921	8.75720205948744	0		NM_001271186	RAP2C	-4.80397986712863	-4.04061	0.841096364214178	0.0607652360370606	0
roundabout guidance receptor 1	ROBO1	11.41	5.65e-09			SMAD family member 7	SMAD7	-2.16	0.0001			NM_001005376	PLAUR	4.04754267999683	3.48238	0.860368938716843	11.1763716828773	0		NM_178568	RTN4RL1	-4.79328206535008	-3.74201666666667	0.780679420832991	0.0747378738877443	0
FYN proto-oncogene, Src family tyrosine kinase	FYN	11.35	3.04e-08			myosin XIX	MYO19	-2.16	0.0012			NM_001111018	NAV2	4.03013228765516	4.22897666666667	1.04933941737362	18.75205325124	0		NM_000964	RARA	-4.78437621439391	-4.18201333333333	0.874097927489825	0.0550920007086458	0
STAM binding protein-like 1	STAMBPL1	11.32	7.67e-10			Mov10 RISC complex RNA helicase	MOV10	-2.16	0.0003			NM_016653	ZAK	4.02759318144034	3.29543	0.818213223516654	9.81800567084701	0		NM_001291941	C3orf14	-4.75722887507582	-4.18728	0.880193093491485	0.0548912498707983	0
polymerase I and transcript release factor	PTRF	11.29	4.86e-09			ribosomal RNA processing 15 homolog	RRP15	-2.16	4.24e-05			NM_016426	GTSE1	4.02477993484954	3.57366	0.887914384847876	11.9063557393148	0		ENST00000631537	LRIG1	-4.75306929562512	-3.73924333333333	0.786700782329233	0.0748816827885544	0
leishmanolysin-like (metallopeptidase M8 family)	LMLN	11.29	1.2e-08			immediate early response 3 interacting protein 1	IER3IP1	-2.17	8.54e-05			NM_001007067	SDCBP	4.02296616901138	3.31868333333333	0.824934437405144	9.97753430001531	0		NM_015973	GAL	-4.75141189474641	-4.30781333333333	0.90663858001796	0.0504915811561051	0
PX domain containing 1	PXDC1	11.28	2.4e-08			transmembrane protein 2	TMEM2	-2.17	0.0001			NM_001099777	PQLC2L	4.00955091538171	3.76303	0.938516576897429	13.5764087378422	0		NM_000849	GSTM3	-4.73885710896423	-4.37772	0.923792361605272	0.0481033106728866	0
heart development protein with EGF-like domains 1	HEG1	11.27	3.06e-07			ectodysplasin A2 receptor	EDA2R	-2.17	0.0001			NM_001145102	SMAD3	4.008882313686	3.50542333333333	0.874414128188822	11.3563186715275	0		NM_001271833	DENND2D	-4.73774623775541	-4.48065333333333	0.945735188944211	0.0447908131114425	0
serpin peptidase inhibitor, clade E (nexin, plasminogen activator inhibitor type 1), member 2	SERPINE2	11.26	2.48e-10			inositol(myo)-1(or 4)-monophosphatase 2	IMPA2	-2.17	3.58e-05			NM_001301008	GMFG	4.00058743398198	3.875	0.968607751722858	14.6720646912747	0		NM_001136262	ATXN7L3B	-4.73461522449613	-3.89032	0.821676063531438	0.0674368051604769	0
ZNF559-ZNF177 readthrough; zinc finger protein 177; zinc finger protein 559	ZNF559-ZNF177; ZNF177; ZNF559	11.25	4.57e-09			AVL9 homolog (S. cerevisiase)	AVL9	-2.17	1.41e-05			NM_183373	PXDC1	3.99974749022579	3.90652	0.976691656047387	14.9961473353347	0		NM_001252406	ZBTB7B	-4.731456987387	-3.89219666666667	0.822621166596755	0.0673491399756889	0
Jeck2013 ALT_ACCEPTOR, ALT_DONOR, coding, INTERNAL, intronic best transcript NM_000127; Transcript Identified by AceView	EXT1; spawla	11.23	2.15e-09			histone cluster 1, H2bd	HIST1H2BD	-2.17	4.39e-05			NM_178140	PDZD2	3.99010147370039	3.72533	0.933642922255097	13.2262300934393	0		NM_001278284	ZNF3	-4.72815468607465	-3.61944	0.765507949784292	0.0813654428435348	0
tRNA 5-methylaminomethyl-2-thiouridylate methyltransferase	TRMU	11.07	1.36e-09			La ribonucleoprotein domain family, member 1	LARP1	-2.17	0.0002			NM_001014811	ME3	3.98582814374066	3.51350333333333	0.881498952445035	11.4200996417631	0		NM_001624	AIM1	-4.72188299259448	-3.87743	0.821161813217551	0.0680420302850994	0
transforming growth factor beta 1 induced transcript 1	TGFB1I1	11.05	5.34e-08			RNA binding motif protein 10	RBM10	-2.17	5.69e-05			NM_004961	GABRE	3.97398721034096	3.73029666666667	0.938678578773437	13.2718415898574	0		NM_001278273	SRPK2	-4.71349217080157	-4.20657666666667	0.89245436594229	0.0541619440576596	0
keratin associated protein 2-3	KRTAP2-3	10.99	4.64e-07			TBC1D3P1-DHX40P1 readthrough transcribed pseudogene	TBC1D3P1-DHX40P1	-2.17	7.01e-05			NM_001025076	CELF2	3.96678627067782	3.55118666666667	0.89523014963442	11.7223236206118	0		NM_013324	CISH	-4.70928639076667	-4.49447333333333	0.954385221112372	0.0443637972630958	0
sterile alpha motif and leucine zipper containing kinase AZK; Mitogen-activated protein kinase kinase kinase MLT [Source:UniProtKB/Swiss-Prot;Acc:Q9NYL2]; Salzman2013 ANNOTATED, CDS, coding, INTERNAL, OVCODE, OVERLAPTX, OVEXON best transcript NM_133646; Salzman2013 ANNOTATED, CDS, coding, OVCODE, OVERLAPTX, OVEXON, UTR3 best transcript NM_016653; Salzman2013 ANNOTATED, CDS, coding, OVCODE, OVERLA…	ZAK; pk	10.89	2.82e-10			surfeit 6	SURF6	-2.17	0.0003			NM_001261408	BCAR3	3.93912770983326	3.33915333333333	0.847688518703721	10.1201118731504	0		NM_178238	PILRB	-4.68582274577943	-4.37711666666667	0.934119130009599	0.048123431626621	0
cell division cycle 14B	CDC14B	10.84	1.39e-09			calmodulin regulated spectrin-associated protein family, member 2	CAMSAP2	-2.17	3.64e-05			NM_001283034	FAM92A1	3.92528652461988	3.14989666666667	0.802462864025372	8.87592001415168	0		NM_001831	CLU	-4.68214779491881	-5.22152	1.11519760347303	0.0268019169446635	0
retinoic acid induced 14	RAI14	10.77	7.07e-10			GTF2H2 family member C, copy 2; GTF2H2 family member C; general transcription factor IIH subunit 2B (pseudogene)	GTF2H2C_2; GTF2H2C; GTF2H2B	-2.17	4.14e-05			NM_000759	CSF3	3.92246521675832	3.97460333333333	1.01329218073171	15.7208065721249	0		NM_001163278	TENM1	-4.67676922683365	-3.99452333333333	0.854120256867533	0.0627377094068424	0
translocator protein (18kDa)	TSPO	10.75	1.27e-08			fascin actin-bundling protein 1	FSCN1	-2.17	0.0022			NM_001143676	SGK1	3.90844774592175	3.51863	0.900262771498351	11.4607535501088	0		NM_025069	ZNF703	-4.67419729847554	-4.16945	0.892014122159508	0.0555738500065491	0
LIM domain and actin binding 1	LIMA1	10.69	3.09e-10			death associated protein 3	DAP3	-2.17	4.2e-05			NM_000561	GSTM1	3.90675452293462	3.08705666666667	0.790184448125442	8.49760725731706	0		NM_001281447	GTF2IRD2	-4.6737890612868	-4.18238666666667	0.894859954487369	0.0550777461235041	0
solute carrier family 8 (sodium/lithium/calcium exchanger), member B1	SLC8B1	10.66	2.28e-10			zinc finger protein 713	ZNF713	-2.17	0.0068			NM_001127493	ANK2	3.89255521546416	3.98967	1.02494885214474	15.8858458057303	0		NM_001184795	PEX11B	-4.66664422201695	-4.09401	0.877292076538576	0.0585571845406462	0
F-box protein 43	FBXO43	10.6	9.86e-10			phosphodiesterase 5A, cGMP-specific	PDE5A	-2.17	4.04e-05			NM_020799	STAMBPL1	3.89093000503235	3.16255333333333	0.812801394330671	8.95413042985373	0		NM_001163484	DCAF11	-4.6642679821867	-3.90947333333333	0.838175110920727	0.0665474256074152	0
regulator of G-protein signaling 10	RGS10	10.58	1.58e-09			family with sequence similarity 134, member A	FAM134A	-2.17	0.0005			NM_000873	ICAM2	3.89055367500303	3.60018666666667	0.925366147702321	12.1273015514859	0		NM_000402	G6PD	-4.66036679345838	-4.43146	0.950882236612858	0.0463444375090582	0
abhydrolase domain containing 14A	ABHD14A	10.49	1.09e-08			zinc finger protein 688	ZNF688	-2.17	5.04e-05			NM_001278317	FBXL7	3.8636403906154	3.65810333333333	0.946802228856157	12.6240536217332	0		NM_015888	HOOK1	-4.65061195477736	-3.43329666666667	0.738246213627822	0.0925709497154154	0
zinc finger CCCH-type, antiviral 1-like	ZC3HAV1L	10.47	9.79e-08			sirtuin 7	SIRT7	-2.17	0.0005			NM_001122	PLIN2	3.85578853880139	3.15351333333333	0.817864699165695	8.89819881445582	0		NM_173481	MISP	-4.64913684975223	-3.91178333333333	0.841399911371034	0.0664409571266288	0
phosphoserine aminotransferase 1	PSAT1	10.46	4.21e-10			Rho GTPase activating protein 32	ARHGAP32	-2.17	0.0002			NM_001031683	IFIT3	3.84806043179301	3.43552666666667	0.892794364215814	10.8192355866477	0		NM_001271006	STRA13	-4.64299755408778	-4.15350666666667	0.894574381804239	0.0561914069264948	0
breast cancer anti-estrogen resistance 3	BCAR3	10.35	4.4e-09			aarF domain containing kinase 1	ADCK1	-2.17	1.96e-05			NM_004342	CALD1	3.8454464034682	4.25257666666667	1.10587334225521	19.0613271632971	0		NM_001202543	CUX1	-4.63889258558314	-3.74080333333333	0.806400075948964	0.0748007562671631	0
prolyl 3-hydroxylase 1	P3H1	10.34	9.06e-09			RNA terminal phosphate cyclase-like 1	RCL1	-2.17	0.0002			NM_139056	ADAMTS16	3.84372946391549	3.44391	0.895981372344503	10.8822879256246	0		NM_145252	ZG16B	-4.63223132110286	-3.71175333333333	0.80128842366396	0.0763222052149267	0
ADP-ribosylation factor GTPase activating protein 3	ARFGAP3	10.33	3.28e-09			family with sequence similarity 157, member A	FAM157A	-2.17	9.19e-05			NM_002131	HMGA1	3.81285120568899	3.14216666666667	0.824098947784371	8.82848976855774	0		NM_001098426	SMARCD2	-4.63212650123804	-4.02165333333333	0.868208873885127	0.0615689453684684	0
CD274 molecule	CD274	10.3	7.84e-09			transcriptional adaptor 1	TADA1	-2.18	0.0003			NM_005401	PTPN14	3.81110219328201	3.35719	0.880897396537375	10.2474283672299	0		NM_021965	PGM5	-4.62084508726981	-3.66352	0.792824674017489	0.0789170041670681	0
SH2B adaptor protein 3	SH2B3	10.29	1.88e-09			IQ motif containing G	IQCG	-2.18	0.0001			NM_001134336	STRIP2	3.81071105575735	3.74454666666667	0.98263725899902	13.4035817293456	0		NM_017940	NBPF1	-4.61430897036664	-4.0759	0.883317529488309	0.0592968797003328	0
aryl hydrocarbon receptor nuclear translocator-like 2	ARNTL2	10.22	3.68e-09			cytochrome b5 reductase 1	CYB5R1	-2.18	0.0001			NM_005362	MAGEA3	3.7984157316712	3.22616333333333	0.849344453381859	9.35776068233411	0		NM_001024210	S100A13	-4.6142616891108	-4.24137333333333	0.919187861265552	0.0528712287676746	0
transforming growth factor beta 1	TGFB1	10.2	1.53e-08			hydroxysteroid (17-beta) dehydrogenase 4	HSD17B4	-2.18	0.0003			NM_001193522	FAM65A	3.7948595569562	3.15538333333333	0.831488830080505	8.90974000645721	0		NM_001301769	TMEM159	-4.59723044442806	-3.54798	0.77176466198257	0.0854971417277449	0
SH3 domain binding glutamate-rich protein like 3	SH3BGRL3	10.19	1.06e-09			small nucleolar RNA, C/D box 89; ring finger protein 149	SNORD89; RNF149	-2.18	5.68e-05			NM_005451	PDLIM7	3.79221800472787	2.96101	0.780812178073207	7.78668896629388	0		NM_001303461	OVOL2	-4.59541226760792	-4.6888	1.02032194870749	0.038773102774424	0
family with sequence similarity 92, member A1	FAM92A1	10.14	5.88e-10			solute carrier family 48 (heme transporter), member 1	SLC48A1	-2.18	0.0001			NM_001006612	WBP5	3.79065665185173	3.16516	0.834989895076311	8.97032340976527	0		NM_001114172	PIK3R3	-4.59457055343641	-5.07569333333333	1.10471550590013	0.0296526873057654	0
attractin-like 1	ATRNL1	10.05	1.49e-08			phosphatidylinositol glycan anchor biosynthesis class C	PIGC	-2.18	6.8e-05			NM_001287426	UPP1	3.78996595017629	3.1738	0.837421771520762	9.02420599234587	0		NM_001304944	DNAJC22	-4.58023317545564	-4.11495333333333	0.898415686647651	0.0577132612336618	0
SATB homeobox 2	SATB2	10.04	2.84e-09			chromosome 4 open reading frame 36	C4orf36	-2.18	0.0183			NM_001256574	ENC1	3.78802219775294	3.40838333333333	0.899779134175928	10.6175819096803	0		NM_006754	SYPL1	-4.56757880128144	-3.89345666666667	0.85241149327831	0.0672903452422964	0
septin 6	2021-09-06	10	7.96e-09			GATA zinc finger domain containing 2A; microRNA 640	GATAD2A; MIR640	-2.18	5.45e-05			NM_001042355	CYLD	3.7862751500919	3.22696	0.852278260844746	9.36292953266963	0		NM_001267036	SLC7A8	-4.56679108874303	-3.94865333333333	0.864645055270125	0.0647644831767979	0
TraB domain containing 2A	TRABD2A	9.99	4e-09			WD repeat and SOCS box containing 1	WSB1	-2.18	0.0025			NM_000714	TSPO	3.77798749544637	3.43339333333333	0.908788961708218	10.8032488544919	0		NM_152773	TCTEX1D2	-4.56213090516048	-3.91572333333333	0.858310165739444	0.0662597544248334	0
high mobility group AT-hook 1	HMGA1	9.98	1.89e-09			galactose mutarotase (aldose 1-epimerase)	GALM	-2.18	0.0001			ENST00000552400	KRT7	3.77785902011298	4.08882333333333	1.08231231275831	17.0160389226094	0		NM_001097615	POLR2J3	-4.55234128281204	-3.67115	0.806431190442796	0.0785007365125238	0
ST3 beta-galactoside alpha-2,3-sialyltransferase 6	ST3GAL6	9.9	1.23e-08			sulfotransferase family 1A member 2	SULT1A2	-2.18	0.0004			NM_032108	SEMA6B	3.77478718405797	3.76324333333333	0.996941853894866	13.578416448827	0		NM_000187	HGD	-4.54791152162531	-5.22513666666667	1.14890904139651	0.0267348118408297	0
SMAD family member 3	SMAD3	9.88	5.52e-10			dual specificity phosphatase 16	DUSP16	-2.18	0.0014			NM_001135599	TGFB2	3.76794043382562	4.01586333333333	1.06579798801543	16.1769007813684	0		NM_016074	BOLA1	-4.54388350425194	-3.52047666666667	0.774772650613155	0.0871426824340668	0
glutathione peroxidase 8 (putative)	GPX8	9.86	5.28e-09			solute carrier family 16 (monocarboxylate transporter), member 1	SLC16A1	-2.18	0.0004			NM_001166050	APBB2	3.76488175681557	3.41093666666667	0.905987727368024	10.6363899249044	0		NM_001008395	LAMTOR4	-4.5344134128362	-4.16475	0.918476023427917	0.0557551932654403	0
gamma-aminobutyric acid (GABA) A receptor, epsilon; microRNA 224; microRNA 452	GABRE; MIR224; MIR452	9.76	1.02e-07			destrin (actin depolymerizing factor)	DSTN	-2.18	1.28e-05			NM_001134445	DDAH1	3.76479114461405	3.22235666666667	0.855919104908809	9.33310202587981	0		NM_003239	TGFB3	-4.5142338556619	-3.55045333333333	0.786501862077933	0.0853506923647418	0
semaphorin 7A, GPI membrane anchor (John Milton Hagen blood group)	SEMA7A	9.68	9.35e-10			fasciculation and elongation protein zeta 1	FEZ1	-2.19	0.0001			NM_004289	NFE2L3	3.74921690085752	3.11251333333333	0.830176918444339	8.64888007492926	0		NM_003407	ZFP36	-4.50968939827095	-3.72363666666667	0.825696924514211	0.0756961289227902	0
sema domain, transmembrane domain (TM), and cytoplasmic domain, (semaphorin) 6B	SEMA6B	9.65	7.17e-07			ribosomal protein S2; small nucleolar RNA, H/ACA box 64; small nucleolar RNA, H/ACA box 10	RPS2; SNORA64; SNORA10	-2.19	4.26e-05			NM_016107	ZFR	3.74635953095371	2.86184333333333	0.763899809852152	7.26943547849374	0		NM_001012993	C9orf152	-4.50767509609419	-4.25799333333333	0.944609636356178	0.0522656415126179	0
ecotropic viral integration site 2A; ecotropic viral integration site 2B	EVI2A; EVI2B	9.65	5.13e-08			interferon regulatory factor 6	IRF6	-2.19	0.0003			ENST00000476901	TRMU	3.73407259256073	3.18428	0.852763282198621	9.08999814494966	0		NM_007365	PADI2	-4.50761913011617	-3.98548	0.884165206721288	0.0631322071533144	0
protein kinase, AMP-activated, gamma 2 non-catalytic subunit	PRKAG2	9.6	6.91e-09			histone cluster 1, H2be	HIST1H2BE	-2.19	0.0003			NM_021111	RECK	3.72850677004338	3.40046333333333	0.912017475911348	10.5594539968484	0		NM_001286429	THSD4	-4.5050098411159	-4.0172	0.891718362818256	0.0617592909696378	0
keratin associated protein 2-1	KRTAP2-1	9.59	2.02e-08			poliovirus receptor-related 2 (herpesvirus entry mediator B)	PVRL2	-2.19	0.0014			NM_001145520	RAI14	3.70493455630191	3.13824333333333	0.84704420162978	8.8045137701814	0		NM_004194	ADAM22	-4.50376485044404	-3.54888666666667	0.787982229204699	0.0854434276347702	0
carbohydrate (chondroitin 4) sulfotransferase 11	CHST11	9.58	5.3e-09			transmembrane and tetratricopeptide repeat containing 3	TMTC3	-2.19	1.9e-05			NM_015129	44445	3.67476661221105	3.46362666666667	0.942543304697835	11.0320321916573	0		NM_001143917	LYSMD2	-4.48375133785925	-3.43128	0.765269913839213	0.0927004402054053	0
noggin	NOG	9.55	2.49e-09			eukaryotic translation initiation factor 3, subunit C; eukaryotic translation initiation factor 3, subunit C-like	EIF3C; EIF3CL	-2.19	1.25e-05			NM_001008528	MXRA7	3.67295134763779	4.09246333333333	1.11421659205079	17.0590255432543	0		NM_003657	BCAS1	-4.47957383279111	-5.18314	1.15706096014283	0.0275244968180353	0
G-2 and S-phase expressed 1	GTSE1	9.53	1.45e-08			solute carrier family 25, member 45	SLC25A45	-2.19	5.31e-05			hsa_circ_0001425	HERC6	3.67176868153915	3.05082333333333	0.830886582989884	8.28684727215972	0		NM_001031847	CPT1A	-4.46939778419063	-3.83931333333333	0.859022516839726	0.0698636906138645	0
ADAM metallopeptidase with thrombospondin type 1 motif 16	ADAMTS16	9.49	8.6e-09			tripartite motif containing 69	TRIM69	-2.19	0.0148			NM_001077693	ECSCR	3.6664357706328	3.11437	0.849427126187589	8.66001785820393	0		NM_001143989	NBPF4	-4.46605266259425	-4.38961666666667	0.982885110924065	0.0477082749909817	0
cathepsin Z	CTSZ	9.49	2.3e-07			sulfide quinone reductase-like (yeast)	SQRDL	-2.19	0.0003			NM_015470	RAB11FIP5	3.66295112469724	3.22428	0.880241065260324	9.34555277710075	0		NM_001080419	UNK	-4.45700541186037	-3.59096333333333	0.805689695547049	0.0829874315305869	0
transmembrane protein 108	TMEM108	9.39	4.27e-09			serine/threonine kinase 36	STK36	-2.19	6.22e-05			NM_022750	PARP12	3.65634457036126	3.15127	0.861863519522901	8.88437322157851	0		NM_001977	ENPEP	-4.45492092461126	-3.50629333333333	0.787060734111525	0.0880036191877476	0
ring finger protein 217	RNF217	9.38	6.89e-08			protein tyrosine phosphatase, mitochondrial 1	PTPMT1	-2.2	1.17e-05			NM_032427	MAML2	3.65191368446858	3.60555333333333	0.987305189787913	12.1724977880597	0		NM_001035254	FAM102A	-4.45294761869326	-4.07688666666667	0.915547860826408	0.0592563401190813	0
syndecan binding protein	SDCBP	9.38	2.6e-09			phospholipid phosphatase 6	PLPP6	-2.2	1.69e-05			NM_000313	PROS1	3.62952838025812	4.04481666666667	1.11441935229585	16.5048333511226	0		NM_147128	ZNRF2	-4.43573717446731	-3.82943	0.863313097548409	0.0703439422654505	0
endothelial cell surface expressed chemotaxis and apoptosis regulator	ECSCR	9.36	1.11e-08			peptide deformylase (mitochondrial); component of oligomeric golgi complex 8; transmembrane p24 trafficking protein 6	PDF; COG8; TMED6	-2.2	0.0004			NM_130807	MOB3A	3.62571251561127	2.84542333333333	0.784790112586634	7.18716762085685	0		NM_024042	METRN	-4.43346305597399	-4.24688	0.957914827840378	0.0526698076131911	0
COP9 signalosome subunit 8	COPS8	9.32	8.81e-10			xylosyltransferase I	XYLT1	-2.2	5.7e-05			hsa_circ_0069073	CRMP1	3.61595329191104	3.28809666666667	0.909330514313393	9.7682265919024	0		NM_016946	F11R	-4.43166531326793	-3.45853333333333	0.780413927689633	0.090965712528068	0
LY75-CD302 readthrough; CD302 molecule; lymphocyte antigen 75	LY75-CD302; CD302; LY75	9.29	2.59e-09			biorientation of chromosomes in cell division 1	BOD1	-2.2	1.76e-05			NM_006417	IFI44	3.60746188129746	3.41861333333333	0.947650577004516	10.6931376374405	0		NM_003048	SLC9A2	-4.42838669672629	-3.80848666666667	0.860016734645624	0.0713725601448428	0
collagen and calcium binding EGF domains 1	CCBE1	9.26	1.48e-09			zinc finger protein 490	ZNF490	-2.2	8.22e-06			NM_001130914	BTG3	3.60424783586429	3.02638	0.839670338395106	8.14762736738754	0		NM_020169	LXN	-4.42215338874105	-4.05091	0.916049183258489	0.0603329527025348	0
actin binding LIM protein family, member 3	ABLIM3	9.24	9.58e-09			polymerase (RNA) I polypeptide B	POLR1B	-2.2	6.9e-05			NM_025179	PLXNA2	3.599466975173	3.25663	0.904753404451914	9.55747817106293	0		NM_138788	TMEM45B	-4.41863276066617	-3.59829	0.814344661550355	0.0825670516608944	0
UL16 binding protein 3	ULBP3	9.23	2.98e-09			clathrin, heavy chain (Hc)	CLTC	-2.2	3.34e-05			NM_001114	ADCY7	3.59649286266771	2.87637666666667	0.799772660895288	7.34303596800349	0		ENST00000631853	LRIG1	-4.4161903159463	-3.65656333333333	0.827990433322122	0.0792984604294302	0
hematopoietic cell-specific Lyn substrate 1	HCLS1	9.23	7.47e-05			collagen, type IV, alpha 3 (Goodpasture antigen) binding protein	COL4A3BP	-2.2	1e-05			NM_001010854	TTC7B	3.59378466600076	3.26483666666667	0.908467526603324	9.61200012125065	0		NM_001162951	SYTL2	-4.40707415292265	-3.72024666666667	0.844153408265096	0.075874206474183	0
SH3-domain kinase binding protein 1	SH3KBP1	9.22	1.96e-09			ribosomal protein S3A; small nucleolar RNA, C/D box 73A	RPS3A; SNORD73A	-2.21	1e-05			NM_001009881	ZCCHC11	3.57905917721411	3.27314666666667	0.914527115814397	9.66752551314494	0		NM_000943	PPIC	-4.40227241110459	-3.57712333333333	0.812562921892374	0.0837873738398208	0
dermatan sulfate epimerase	DSE	9.22	1.98e-08			DDB1 and CUL4 associated factor 8	DCAF8	-2.21	4.46e-05			NM_001947	DUSP7	3.57211934254591	3.23170333333333	0.904701949579893	9.39376389700219	0		NM_001077	UGT2B17	-4.39691841969724	-3.70906	0.843558976073838	0.0764648224220483	0
ST3 beta-galactoside alpha-2,3-sialyltransferase 3; microRNA 6079	ST3GAL3; MIR6079	9.21	3.32e-09			zinc finger protein 596	ZNF596	-2.21	9.39e-05			NM_001178002	ATP8B3	3.56046138165242	2.95752666666667	0.830658262973229	7.76791097489427	0		NM_001004470	ST8SIA6	-4.39575667849822	-3.98679666666667	0.906964820452421	0.0630746162206506	0
tetratricopeptide repeat domain 38	TTC38	9.15	2.54e-09			histone cluster 1, H4i	HIST1H4I	-2.21	0.0081			NM_001248002	ARNTL2	3.55982505181419	3.15032666666667	0.884966710670562	8.87856590558147	0		NM_015938	NMD3	-4.39185327366317	-3.58538	0.816370624560848	0.0833092211183984	0
phosphoribosylformylglycinamidine synthase	PFAS	9.15	1.3e-09			bromodomain adjacent to zinc finger domain 2B	BAZ2B	-2.21	0.003			NM_001253693	MCOLN3	3.55794589939082	2.9136	0.818899466824062	7.53496076687166	0		NM_022168	IFIH1	-4.38748335858796	-3.8085	0.868037480426069	0.0713719005253731	0
phosphodiesterase 10A	PDE10A	9.14	5.08e-10			histone cluster 1, H2bl	HIST1H2BL	-2.21	3.07e-05			NM_001178088	SYNJ2	3.55633932267922	3.24204666666667	0.911624671468139	9.46135404217772	0		NM_018706	DHTKD1	-4.38707098699306	-4.19463333333333	0.956135276992264	0.0546121841343274	0
MET proto-oncogene, receptor tyrosine kinase	MET	9.11	1.63e-09			ER membrane protein complex subunit 6	EMC6	-2.21	1.53e-05			NM_001267706	CD274	3.55584187210553	3.56083333333333	1.00140373543238	11.8009682765975	0		NM_001244262	HBP1	-4.38097890937707	-3.87197666666667	0.883815409012599	0.0682997133257969	0
serine/threonine kinase 33	STK33	9.08	2.49e-08			vacuolar protein sorting 39 homolog (S. cerevisiae)	VPS39	-2.21	0.0004			ENST00000491242	LRRTM4	3.55570435605613	2.95518333333333	0.831110530407292	7.75530399349921	0		NM_001143781	FKBP11	-4.36683904274553	-3.78285	0.866267330435344	0.0726521851257961	0
uveal autoantigen with coiled-coil domains and ankyrin repeats	UACA	9.04	7.77e-09			phosphatase and actin regulator 2	PHACTR2	-2.21	7.94e-05			NM_001123387	KRTAP2-1	3.5513246336046	3.35610666666667	0.945029534869703	10.2397363648358	0		NM_001304526	KRCC1	-4.36082564658217	-3.34726333333333	0.767575593387179	0.0982592247463924	0
Memczak2013 ANTISENSE, coding, INTERNAL, intronic best transcript NM_001165136	HERC6	8.98	1.37e-09			calcium activated nucleotidase 1	CANT1	-2.21	0.0003			ENST00000345540	KIR2DL4	3.54920344287692	3.38935666666667	0.954962633508357	10.4784735788539	0		NM_000176	NR3C1	-4.35861728292438	-3.78129333333333	0.867544243479966	0.0727306190764361	0
talin 1; microRNA 6852	TLN1; MIR6852	8.94	1.04e-07			eukaryotic elongation factor 2 lysine methyltransferase	EEF2KMT	-2.21	1.32e-05			NM_001042517	DIAPH3	3.54826581320622	2.93622666666667	0.827510344838987	7.65406772657639	0		NM_001007237	IGSF3	-4.35538810894494	-4.08772	0.938543224564715	0.0588130451190059	0
ankyrin 2, neuronal	ANK2	8.91	1.81e-08			Transcript Identified by AceView, Entrez Gene ID(s) 23126	POGZ	-2.21	0.0002			NM_178507	OAF	3.54747440861358	2.87866666666667	0.811469325804581	7.3547008761623	0		NM_021998	ZNF711	-4.35205977837235	-3.82520666666667	0.878941664743695	0.0705501682354384	0
cyclin J-like	CCNJL	8.87	1.28e-07			synovial sarcoma translocation gene on chromosome 18-like 1	SS18L1	-2.21	0.0006			NM_006373	VAT1	3.54337291661	3.21884	0.908411300687909	9.31037966381178	0		NM_001244705	CSAD	-4.34482742116131	-4.38624333333333	1.00953223411598	0.0478199577846232	0
kin of IRRE like (Drosophila)	KIRREL	8.83	3.63e-07			RANBP2-like and GRIP domain containing 2; RANBP2-like and GRIP domain containing 1	RGPD2; RGPD1	-2.22	0.0159			NM_006823	PKIA	3.54322944194565	3.05192666666667	0.861340400521959	8.29318724815742	0		NM_001077188	HS6ST2	-4.3385516711664	-3.70119	0.85309344696705	0.0768830830346483	0
solute carrier family 25, member 35	SLC25A35	8.78	2.76e-07			zinc finger protein 84	ZNF84	-2.22	3.02e-05			NM_001085423	MILR1	3.5406200973008	2.86030666666667	0.807854722636644	7.26169666202688	0		NM_003528	HIST2H2BE	-4.33702073669666	-3.79010333333333	0.87389559871464	0.0722878336774809	0
zinc finger RNA binding protein	ZFR	8.75	5.1e-10			Memczak2013 ANTISENSE, coding, INTERNAL, UTR3 best transcript NM_002567	PEBP1	-2.22	9.18e-05			NM_016142	HSD17B12	3.5404005363107	2.99879333333333	0.847020923925814	7.99331161668078	0		NM_001128175	DTNA	-4.33418107918827	-3.97962333333333	0.918194985540074	0.0633890152754078	0
aprataxin and PNKP like factor	APLF	8.74	3.3e-07			acyl-CoA binding domain containing 6	ACBD6	-2.22	0.0011			NM_001009880	KIAA0930	3.5373285385499	2.95992	0.836767059588251	7.78080810771928	0		NM_001195283	FLVCR2	-4.33405968588824	-3.53066333333333	0.814631913083529	0.0865295473936545	0
family with sequence similarity 196, member B	FAM196B	8.71	2.06e-08			ARP3 actin-related protein 3 homolog C (yeast)	ACTR3C	-2.22	0.0004			NM_005723	TSPAN5	3.53592139478229	3.09638	0.875692543552893	8.55270037949059	0		NM_001134473	GSE1	-4.32181299606911	-4.07905	0.943828435823133	0.0591675513256911	0
schlafen family member 12	SLFN12	8.68	5.52e-09			cell division cycle 73	CDC73	-2.22	2.29e-05			NM_004657	SDPR	3.53393958608228	3.73457666666667	1.05677433801488	13.3112732246573	0		NM_152696	HIPK1	-4.32081310290454	-3.44529666666667	0.797372296513048	0.0918041596131107	0
dysferlin	DYSF	8.67	1.9e-07			proteasome subunit alpha 6	PSMA6	-2.22	2.15e-05			NM_001122681	SH3BP2	3.53304646898774	3.07334	0.869883831695128	8.41719768122814	0		NM_018997	MRPS21	-4.31339872323439	-3.41228333333333	0.791089243605712	0.0939291436632571	0
myeloid-associated differentiation marker	MYADM	8.66	8.54e-10			phosphoinositide-3-kinase, regulatory subunit 1 (alpha)	PIK3R1	-2.22	1.62e-05			NM_001261427	LPIN1	3.52695283332769	2.83833666666667	0.804756060201884	7.15195007999164	0		NM_004283	RAB3D	-4.30863341840326	-3.67921	0.853915764633206	0.0780633940477804	0
tetratricopeptide repeat domain 7B	TTC7B	8.62	1.18e-07			polypeptide N-acetylgalactosaminyltransferase 14	GALNT14	-2.22	9.37e-06			NM_001253912	TBC1D1	3.52476619022967	2.99542	0.849820906788946	7.97464335737743	0		NM_000966	RARG	-4.30821049010674	-3.86309	0.896680886152405	0.0687217221143221	0
leucine-rich repeats and IQ motif containing 1	LRRIQ1	8.55	5.63e-08			protein kinase, cAMP-dependent, regulatory, type I, beta	PRKAR1B	-2.22	3.8e-05			NM_003531	HIST1H3C	3.51891334538841	3.09456666666667	0.879409739009953	8.54195718448986	0		NM_017956	TRMT12	-4.3053280071871	-3.66448333333333	0.85115078972288	0.0788643263643713	0
zinc finger, CCHC domain containing 11	ZCCHC11	8.45	6.91e-08			ash1 (absent, small, or homeotic)-like (Drosophila); microRNA 555	ASH1L; MIR555	-2.22	5.41e-05			NM_001008397	GPX8	3.51720338392508	3.08933333333333	0.878349357746194	8.51102762092107	0		NM_001166392	TPBG	-4.28410646759065	-3.71721	0.867674514655685	0.0760340790195112	0
protein tyrosine phosphatase, non-receptor type 14	PTPN14	8.45	8.88e-08			DEAD (Asp-Glu-Ala-Asp) box helicase 3, X-linked	DDX3X	-2.22	1.02e-05			NM_001289058	STK33	3.51378855632193	3.57707333333333	1.01801041126893	11.9345588412068	0		NM_001159484	NUP210L	-4.28402773409033	-4.26116666666667	0.994663650927901	0.0521508050269547	0
mastermind-like domain containing 1	MAMLD1	8.42	8.69e-08			Zhang2013 ALT_DONOR, coding, INTERNAL, intronic best transcript NM_001006	RPS3A	-2.22	0.0025			NM_001018111	PODXL	3.51229181586917	2.76856666666666	0.788250752445391	6.81430568257935	0		NM_006829	ADIRF	-4.28248949691783	-3.79726	0.886694527268063	0.0719301289166446	0
cadherin-like and PC-esterase domain containing 1	CPED1	8.39	1.2e-07			keratin 80, type II	KRT80	-2.22	0.0026			NM_001130455	DYSF	3.51216589929795	3.09948333333333	0.8824991250991	8.57111761014725	0		NM_001127603	NMRK1	-4.28016655389641	-4.23722	0.989966148897333	0.0530236575363638	0
MOB kinase activator 3A	MOB3A	8.26	7.5e-09			polymerase (RNA) III (DNA directed) polypeptide D, 44kDa	POLR3D	-2.22	0.0003			NM_001901	CTGF	3.50876166580764	3.92498333333333	1.11862352224767	15.189298460538	0		NM_020725	ATXN7L1	-4.28002257782933	-3.50282	0.81841157057085	0.0882157458956575	0
DnaJ (Hsp40) homolog, subfamily B, member 5	DNAJB5	8.26	7.08e-09			formin 1	FMN1	-2.22	0.0001			NM_001014446	OCIAD2	3.5078367282399	2.89789666666667	0.826120737985635	7.45338956473636	0		NM_022449	RAB17	-4.27890548177436	-3.53010333333333	0.825001474879386	0.0865631414318185	0
arsenite methyltransferase	AS3MT	8.19	2.31e-08			interferon-related developmental regulator 1	IFRD1	-2.22	3.31e-05			NM_199242	UNC13D	3.50407919951586	3.14886666666667	0.898628851511611	8.86958538719692	0		NM_002245	KCNK1	-4.27793914781036	-4.04677333333333	0.94596327659421	0.0605061947657284	0
protein kinase C, alpha	PRKCA	8.19	1.51e-07			LDL receptor related protein 10	LRP10	-2.22	7.51e-05			NM_001130675	CLGN	3.50317238953346	3.42923	0.978892734552723	10.7721177498305	0		NM_001334	CTSO	-4.27491828543387	-3.24421666666667	0.758895597541792	0.105534260403177	0
PHD finger protein 19	PHF19	8.18	4.36e-09			cytochrome c oxidase subunit IV isoform 1	COX4I1	-2.22	6.87e-05			NM_001286349	KIRREL	3.48273275210975	3.46496	0.994896894658659	11.0422326672312	0		NM_001142401	CD164	-4.26962945791943	-3.86699333333333	0.905697642253411	0.0685360409897688	0
GABA(A) receptor-associated protein like 1	GABARAPL1	8.18	1.86e-07			Transcript Identified by AceView, Entrez Gene ID(s) 23126	POGZ	-2.22	0.0004			NM_006710	COPS8	3.47753605032971	2.93564	0.844172413315937	7.65095586066122	0		NR_026758	FAR2P1	-4.26670274489135	-4.05608	0.950635711582313	0.0601171322224634	0
Transcript Identified by AceView, Entrez Gene ID(s) 51105	PHF20L1	8.18	1.97e-08			ribosomal protein L41 pseudogene 5	RPL41P5	-2.22	1.01e-05			NM_014271	IL1RAPL1	3.47748593604689	3.24422333333333	0.932922057197815	9.4756396375122	0		NM_004374	COX6C	-4.25343795319606	-3.65831	0.860083076385568	0.0792025121092017	0
sema domain, immunoglobulin domain (Ig), short basic domain, secreted, (semaphorin) 3E	SEMA3E	8.14	1.18e-08			cyclin-dependent kinase 2 associated protein 1	CDK2AP1	-2.22	6.14e-05			NM_053277	CLIC6	3.47184846019688	2.85160333333333	0.8213501729772	7.21802096366299	0		NM_001099676	C12orf56	-4.24962590950501	-3.48248	0.819479190441408	0.0894682743252084	0
SERTA domain containing 2	SERTAD2	8.14	1.56e-08			ZFP14 zinc finger protein	ZFP14	-2.23	0.0005			NM_001282546	STK40	3.4713880437062	2.82747666666667	0.814508960412255	7.09831533831428	0		NM_001286968	JUND	-4.24047261156086	-3.54533333333333	0.836070329441026	0.0856541327179239	0
vesicle amine transport 1	VAT1	8.13	2.1e-09			CTAGE family, member 5	CTAGE5	-2.23	0.0002			NM_001139	ALOX12B	3.47042088896373	3.74868	1.08018022019207	13.442038165571	0		NM_153350	FBXL16	-4.24003236477214	-3.54450333333333	0.835961386234328	0.0857034247598151	0
MAGE family member A3	MAGEA3	8.07	3.13e-08			BCL2L2-PABPN1 readthrough	BCL2L2-PABPN1	-2.23	4.61e-05			NM_012288	TRAM2	3.46192544907068	2.76134	0.797631272141131	6.78025719478848	0		NM_001286495	FAM214A	-4.23658565211722	-3.68027666666667	0.868689309946433	0.0780056986628967	0
spermatogenesis associated, serine-rich 2-like	SPATS2L	8.04	2.06e-09			dynein, cytoplasmic 2, light intermediate chain 1	DYNC2LI1	-2.23	0.0003			NM_001946	DUSP6	3.45260367260653	3.00052333333333	0.869061038525775	8.00290250260121	0		NM_015982	YBX2	-4.23528574447972	-3.79512333333333	0.896072558570553	0.0720367381240535	0
TBC1 (tre-2/USP6, BUB2, cdc16) domain family, member 1	TBC1D1	8	3.65e-09			Transcript Identified by AceView, Entrez Gene ID(s) 23126	POGZ	-2.23	0.0004			NM_001164750	ASPH	3.44858073255362	2.88513	0.836613732938074	7.38772415726532	0		NM_030806	C1orf21	-4.23415242400842	-3.20272666666667	0.756403252869835	0.108613349104635	0
spermidine/spermine N1-acetyltransferase family member 2	SAT2	7.99	3.84e-07			chromosome 17 open reading frame 47	C17orf47	-2.23	0.0007			NM_001309192	EPHB2	3.43468644670893	3.38170333333333	0.984574104740662	10.4230336479267	0		NM_022358	KCNK15	-4.23278422072032	-4.30066	1.01603572866942	0.0507425559023102	0
Transcript Identified by AceView, Entrez Gene ID(s) 26010	SPATS2L	7.99	4.56e-05			eukaryotic translation initiation factor 2A, 65kDa	EIF2A	-2.23	4.34e-05			NM_001172509	SATB2	3.43295783373548	3.17776666666667	0.925664345608599	9.04905204192938	0		NM_031296	RAB33B	-4.22857317276596	-3.87594	0.916607054351788	0.0681123396670013	0
keratin 7, type II	KRT7	7.98	6.65e-07			speedy/RINGO cell cycle regulator family member E3	SPDYE3	-2.23	0.0003			NM_144650	ADHFE1	3.42510254448325	2.72617	0.795938213409404	6.616966612007	0		NM_000775	CYP2J2	-4.22611467658469	-3.63805	0.860849806125013	0.0803226122739846	0
dual specificity phosphatase 5	DUSP5	7.93	1.12e-06			component of oligomeric golgi complex 6	COG6	-2.23	0.0003			NM_153605	CRYBG3	3.42288000441116	2.98948	0.873381478797789	7.94187690496762	0		NM_021800	DNAJC12	-4.22097009757664	-3.33294	0.789614691161523	0.0992396185403413	0
KDEL (Lys-Asp-Glu-Leu) endoplasmic reticulum protein retention receptor 3	KDELR3	7.93	1.59e-09			NADH dehydrogenase (ubiquinone) 1 beta subcomplex, 1, 7kDa	NDUFB1	-2.24	1.52e-05			hsa_circ_0002327	SAMD4A	3.4218582277427	3.16558	0.925105538953973	8.97293524676785	0		NM_001308157	SYT17	-4.21792952223438	-3.9195	0.929247390061583	0.0660865274116851	0
ventricular zone expressed PH domain containing 1	VEPH1	7.91	2.79e-09			Memczak2013 ALT_ACCEPTOR, ALT_DONOR, coding, INTERNAL, intronic best transcript NM_001164162	PPP6R3	-2.24	0.0028			NM_001206729	AKT3	3.41620502210998	3.50592666666667	1.02626354213989	11.3602814015559	0		NM_018665	DDX43	-4.17410463430862	-3.40681333333333	0.81617823025599	0.0942859534250385	0
peroxisome proliferator-activated receptor gamma	PPARG	7.89	2.65e-08			olfactory receptor, family 10, subfamily T, member 2	OR10T2	-2.24	0.0009			NM_001100422	SPATS2L	3.41265427778617	2.81191333333333	0.823966655994656	7.0221525281524	0		NM_001301212	TRPM7	-4.17090997694656	-3.38851666666667	0.812416639389404	0.0954893292079895	0
platelet derived growth factor C	PDGFC	7.86	2.35e-07			cytochrome c oxidase subunit VIa polypeptide 1	COX6A1	-2.24	6.5e-05			NM_001136493	MFSD2A	3.41190706256425	2.95089333333333	0.864880924135009	7.73227706407346	0		NM_001135733	TP53INP1	-4.16981562675416	-3.97406333333333	0.953054928336674	0.0636337814441462	0
translocation associated membrane protein 2	TRAM2	7.83	1.24e-09			splA/ryanodine receptor domain and SOCS box containing 3	SPSB3	-2.24	0.0006			NM_001145845	ROBO1	3.40927333723409	3.46279666666667	1.01569933652665	11.0256871547529	0		NM_001040177	AKR1E2	-4.16954909155619	-3.90500333333333	0.936552909579936	0.066753933768476	0
twinfilin actin binding protein 2	TWF2	7.82	1.33e-07			mitochondrial ribosomal protein L20	MRPL20	-2.24	6.07e-06			NM_001243531	UBE2Q2L	3.39876401258218	2.69184333333333	0.792006542192445	6.46138452127176	0		hsa_circ_0061316	NCAM2	-4.15917519011235	-4.04668666666667	0.972954127127633	0.0605098296487594	0
histone cluster 1, H3c	HIST1H3C	7.82	2.5e-08			anterior gradient 2, protein disulphide isomerase family member	AGR2	-2.24	6.55e-05			NM_006855	KDELR3	3.39245847280551	2.63998333333333	0.778191790554214	6.2332446276024	0		NM_031910	C1QTNF6	-4.15750557214405	-3.64272666666667	0.876180826088007	0.080062658585928	0
3-phosphoadenosine 5-phosphosulfate synthase 2	PAPSS2	7.81	1.52e-08			DnaJ (Hsp40) homolog, subfamily B, member 14	DNAJB14	-2.24	0.0005			NM_001276282	ATRNL1	3.39103449232898	3.09633333333333	0.913094024946575	8.55242373089111	0		NM_001256126	CERS6	-4.14440237854365	-3.14836	0.759665619414672	0.112784443982185	0
Rho GTPase activating protein 18	ARHGAP18	7.8	2.18e-09			mir-99a-let-7c cluster host gene	MIR99AHG	-2.24	0.0004			NM_000374	UROD	3.38958642147227	2.70307666666667	0.797465038667632	6.51189152164457	0		NM_000713	BLVRB	-4.14223511347235	-3.66654666666667	0.885161408327949	0.0787516157212629	0
transmembrane protein 209	TMEM209	7.75	2.52e-09			ankyrin repeat and SOCS box containing 8	ASB8	-2.24	0.0001			NM_001135004	DNAJB5	3.38414285652885	2.67760666666667	0.791221523494761	6.39793646895079	0		NM_001271087	VPS72	-4.13870289441825	-3.45553666666667	0.834932285505937	0.0911548566046561	0
aspartate beta-hydroxylase	ASPH	7.72	7.22e-09			proteasome 26S subunit, ATPase 5	PSMC5	-2.24	1.36e-05			NM_001018056	VLDLR	3.38166784074465	2.54344333333333	0.752126895104299	5.82978764641827	0		ENST00000628031	TCF20	-4.13023246242412	-3.16603333333333	0.766550881127674	0.111411237811204	0
podocalyxin-like	PODXL	7.69	2.36e-09			salt-inducible kinase 1	SIK1	-2.24	0.0045			NM_001195683	TGFBR3	3.38160754566515	3.28121666666667	0.970312675955797	9.72175425703037	0		ENST00000630248	TCF20	-4.13023246242412	-3.16603333333333	0.766550881127674	0.111411237811204	0
guanine nucleotide binding protein (G protein), alpha inhibiting activity polypeptide 2	GNAI2	7.67	2.47e-08			iduronidase, alpha-L-	IDUA	-2.24	1.66e-05			NM_001300910	SYDE1	3.38156462589056	3.07	0.907863767113867	8.39773346898454	0		NM_001009568	SMPDL3B	-4.1263021339921	-4.55302666666667	1.10341572643439	0.0425992940681524	0
peptidylglycine alpha-amidating monooxygenase	PAM	7.66	2.11e-07			ladinin 1	LAD1	-2.24	2.19e-05			NM_002037	FYN	3.3763755318788	3.22367	0.954772349687707	9.34160212779543	0		NM_020801	ARRDC3	-4.12527358213895	-4.24667333333333	1.02942829094293	0.0526773531255476	0
GUF1 homolog, GTPase	GUF1	7.63	2.08e-09			glycerol-3-phosphate dehydrogenase 2	GPD2	-2.24	9.46e-05			NM_000598	IGFBP3	3.373039336938	2.99880666666667	0.889051791903779	7.99338549090762	0		NM_001297755	HELQ	-4.12382447853586	-3.58888	0.870279522971892	0.0831073566494685	0
transmembrane protein 156	TMEM156	7.6	4.77e-08			mbt domain containing 1	MBTD1	-2.24	3.44e-05			NM_001173982	CHST11	3.36916465351466	3.1292	0.928776216601841	8.74949651357445	0		NM_001306093	ZADH2	-4.12108936408346	-3.62759666666667	0.880251881524887	0.0809067192836361	0
adhesion G protein-coupled receptor D1	ADGRD1	7.58	1.31e-09			A kinase (PRKA) anchor protein 8	AKAP8	-2.25	6.33e-05			NM_152727	CPNE2	3.3653157427256	2.72706666666667	0.81034496467722	6.62108048044108	0		NM_002238	KCNH1	-4.11751767318775	-4.10986	0.99814022093029	0.0579173739324791	0
myopalladin	MYPN	7.57	1.32e-08			protein tyrosine phosphatase type IVA, member 1	PTP4A1	-2.25	0.0002			NM_001025436	SPAG16	3.36305923225945	2.93257666666667	0.871996733966661	7.63472750869906	0		NM_020859	SHROOM3	-4.11127142100611	-3.79211666666667	0.9223707895546	0.0721870237381618	0
YOD1 deubiquitinase	YOD1	7.57	4.71e-08			zinc finger protein 594	ZNF594	-2.25	6.72e-05			NM_006289	TLN1	3.3462000144645	3.05863666666667	0.914062713957686	8.33184884604767	0		NM_000720	CACNA1D	-4.11107953563236	-3.92092	0.953744622553718	0.0660215124930074	0
chemokine (C-C motif) receptor-like 2	CCRL2	7.53	1.95e-07			nuclear prelamin A recognition factor	NARF	-2.25	2.74e-05			NM_001171818	PPARD	3.34552795369312	3.36182333333333	1.0048707946446	10.2803917270033	0		NM_001271937	RMND1	-4.10551306976957	-3.46842	0.844820109218327	0.0903444633360876	0
pleiomorphic adenoma gene 1	PLAG1	7.51	3.62e-08			mitochondrial ribosomal protein S7	MRPS7	-2.25	7.23e-06			NM_001136049	LMLN	3.33757810532221	2.88082	0.863146841539423	7.36568652943516	0		NM_025262	LY6G5C	-4.09902002362372	-3.46430333333333	0.84515404007974	0.0906026254293271	0
tripartite motif containing 38	TRIM38	7.51	4.45e-09			SDS3 homolog, SIN3A corepressor complex component	SUDS3	-2.25	0.0004			NM_001166386	MAGEA12	3.33585471584088	2.64922666666667	0.794167280153527	6.27330917587163	0		NM_001218	CA12	-4.09822032689877	-3.83857333333333	0.936643964244372	0.069899534912795	0
sacsin molecular chaperone	SACS	7.5	1.07e-08			glycine cleavage system protein H (aminomethyl carrier)	GCSH	-2.25	0.0001			NM_001199017	LRRC49	3.33557870842523	2.54081666666667	0.76173188785769	5.81918320330573	0		NM_022773	LMF1	-4.09723010431443	-3.36126	0.820373743827704	0.0973105476641009	0
family with sequence similarity 65, member A	FAM65A	7.5	5.82e-09			chromosome 5 open reading frame 24	C5orf24	-2.25	1.31e-05			NM_001177478	HDX	3.33452420391189	3.24939	0.974468860111431	9.50963520798411	0		NM_003523	HIST1H2BE	-4.09401255831173	-3.34053666666667	0.815956624237671	0.0987184349813365	0
fibronectin 1	FN1	7.47	2.1e-07			G protein-coupled receptor 89B	GPR89B	-2.25	2.29e-05			NM_001286233	SLC2A14	3.33246879410983	2.93269	0.880035247496857	7.63532729110653	0		NM_014298	QPRT	-4.08723219307499	-3.69451	0.903914880651904	0.0772398942871915	0
leucine rich repeat containing 34	LRRC34	7.47	2.23e-07			Salzman2013 ALT_ACCEPTOR, CDS, coding, INTERNAL, OVCODE, OVEXON best transcript NM_004892; Salzman2013 ANNOTATED, CDS, coding, OVCODE, OVEXON, UTR3 best transcript NM_004892	SEC22B	-2.25	0.0002			NM_001005339	RGS10	3.3298363037263	2.77958	0.834749743370108	6.86652420550309	0		NM_001190826	FAM217B	-4.08430864983398	-3.41319	0.835683659739756	0.0938701321144054	0
N-myristoyltransferase 2	NMT2	7.45	9.59e-09			Rho GTPase activating protein 27	ARHGAP27	-2.25	0.0004			NM_001143775	CTDNEP1	3.32942527334917	2.45294333333333	0.736746775177159	5.47532018665449	0		NR_026838	DSCR8	-4.08344625028966	-3.80177333333333	0.931020784971432	0.0717054540140481	0
major histocompatibility complex, class I, A	HLA-A	7.44	1.83e-08			SERTA domain containing 4	SERTAD4	-2.25	7.96e-05			NM_001143826	MAPRE2	3.32670512600634	3.29823	0.991440441840265	9.83707907806829	0		NM_001163334	SYTL5	-4.0773756207039	-3.79851333333333	0.931607407972281	0.0718676671507731	0
poly(rC) binding protein 4	PCBP4	7.43	2.97e-07			5-phosphohydroxy-L-lysine phospho-lyase	PHYKPL	-2.25	0.0002			NM_001301012	EYA4	3.32666807931934	3.12018	0.937929461432296	8.69496367265529	0		NM_001105250	NRXN3	-4.07393747216688	-3.60707666666667	0.885403050810228	0.0820657091459873	0
BORCS7-ASMT readthrough (NMD candidate)	BORCS7-ASMT	7.41	2.74e-07			Transcript Identified by AceView, Entrez Gene ID(s) 79875	THSD4	-2.25	1.53e-05			NM_003884	KAT2B	3.32648835843741	2.77786333333333	0.835073817795716	6.8583585692059	0		NM_015885	PCF11	-4.07231895457596	-3.57242333333333	0.877245464606621	0.0840607807645569	0
methionine sulfoxide reductase B3	MSRB3	7.4	1.74e-08			arginine/serine-rich protein 1	RSRP1	-2.25	1.43e-05			NM_207352	CYP4V2	3.32525818574153	2.57286333333333	0.773733403428818	5.94989138914702	0		NM_006694	JTB	-4.0722539989061	-3.29733333333333	0.809707187768512	0.101719393248305	0
cysteine-rich secretory protein LCCL domain containing 1	CRISPLD1	7.37	3.73e-08			protein phosphatase 1, regulatory subunit 10	PPP1R10	-2.25	1.47e-05			NM_001286398	RNF217	3.32060903103053	3.06663666666667	0.923516330290456	8.378178761424	0		NM_004864	GDF15	-4.06898606957341	-3.43674	0.844618276208625	0.0923502706800292	0
lipin 1; microRNA 548s	LPIN1; MIR548S	7.36	2e-09			phosphatidylinositol-4-phosphate 5-kinase, type I, alpha	PIP5K1A	-2.25	1.46e-05			NM_002518	NPAS2	3.32014530023053	3.01505	0.908107846903765	8.0838917333774	0		NM_032582	USP32	-4.06627524383729	-3.33739666666667	0.820750309936523	0.0989335278806676	0
mucolipin 2	MCOLN2	7.34	4.16e-06			lysine-rich coiled-coil 1	KRCC1	-2.26	0.0002			NM_001256267	MYPN	3.31965930719524	2.82378666666667	0.850625442359767	7.08018308265087	0		NM_005720	ARPC1B	-4.05933365879844	-3.64646333333333	0.898291108795597	0.0798555598141518	0
zinc finger protein 155	ZNF155	7.34	3.2e-08			ring finger protein 19A, RBR E3 ubiquitin protein ligase	RNF19A	-2.26	1.73e-05			NM_001303110	COL4A1	3.31897157953982	2.84695333333333	0.857781775199192	7.1947937643707	0		NM_030821	PLA2G12A	-4.05668131939573	-3.72281666666667	0.917700054196323	0.0757391653700148	0
caspase 10	CASP10	7.34	7.19e-06			programmed cell death 6	PDCD6	-2.26	3.55e-05			NM_153267	MAMDC2	3.31334453915095	2.79578666666667	0.843795939007022	6.94409491185891	0		NM_001267727	ARSG	-4.05648463182315	-3.86525666666667	0.952858698475941	0.0686185919945791	0
pecanex-like 4 (Drosophila)	PCNXL4	7.28	1.55e-07			valosin containing protein lysine (K) methyltransferase	VCPKMT	-2.26	0.0019			NM_024518	ULBP3	3.31199395409648	3.20243666666667	0.966921048483708	9.20512087843044	0		NM_001270419	DUS4L	-4.05591656148454	-3.58963666666667	0.885037108690616	0.0830637798180935	0
SH3-domain binding protein 2	SH3BP2	7.26	3.96e-09			phosphoinositide-3-kinase, regulatory subunit 2 (beta); interferon, gamma-inducible protein 30	PIK3R2; IFI30	-2.26	6.79e-06			NM_001303419	TRIML2	3.30580088966546	2.89853666666667	0.876803160083847	7.45669672765028	0		NM_176816	CCDC125	-4.05324606011807	-3.76818333333333	0.929670510362147	0.0733945458507572	0
proline rich 27	PRR27	7.25	8.52e-07			choline dehydrogenase	CHDH	-2.26	0.0002			NM_001113546	LIMA1	3.30424493947196	2.6675	0.807294873371671	6.35327294255489	0		NM_001012991	KNOP1	-4.05183285486463	-3.38051333333333	0.834317074376523	0.0960205271545156	0
phospholipase C-like 2; microRNA 3714	PLCL2; MIR3714	7.22	1.64e-07			VPS11, CORVET/HOPS core subunit [Source:HGNC Symbol;Acc:HGNC:14583]	VPS11	-2.26	2.97e-05			NM_144682	SLFN13	3.29401406063993	3.06764666666667	0.931279165842636	8.38404619911487	0		ENST00000626912	MANSC1	-4.04674836897777	-3.53233	0.872881058550295	0.0864296422592158	0
ubiquitin associated and SH3 domain containing B	UBASH3B	7.18	2.8e-07			cystatin C	CST3	-2.26	3.93e-05			NM_004914	RAB36	3.29242292138215	2.79781666666667	0.84977438605978	6.95387274740066	0		NM_012339	TSPAN15	-4.04540616517508	-4.31302666666667	1.0661541735402	0.0503094536765666	0
OCIA domain containing 2	OCIAD2	7.18	4.29e-09			mitogen-activated protein kinase 3	MAPK3	-2.26	1.38e-05			NM_001025160	ADGRE5	3.29224059810537	3.49511333333333	1.06162147910597	11.2754517684075	0		NM_001039876	SYNE4	-4.04481941953417	-3.58579	0.886514236626406	0.0832855488060686	0
clathrin heavy chain linker domain containing 1	CLHC1	7.15	7.26e-08			SFT2 domain containing 3	SFT2D3	-2.26	7.52e-05			ENST00000274853	PPP1R18	3.28819292789456	3.02071666666667	0.918655545129721	8.11570635874872	0		NM_001142370	PTPN18	-4.04220568539591	-3.64811666666667	0.902506440938161	0.079764097494077	0
mucolipin 3	MCOLN3	7.09	7.25e-08			aldo-keto reductase family 1, member A1 (aldehyde reductase)	AKR1A1	-2.26	9.16e-05			NM_006291	TNFAIP2	3.28324767656417	2.58040333333333	0.785930148295622	5.98106888444131	0		NM_004560	ROR2	-4.03966504922873	-3.18557	0.788572805215176	0.10991270007398	0
Jeck2013 ALT_ACCEPTOR, ALT_DONOR, coding, INTERNAL, intronic best transcript NM_133509	RAD51B	7.08	5.22e-07			methyltransferase like 23	METTL23	-2.27	1.96e-05			NM_001271142	ST3GAL6	3.28071705854745	2.98739333333333	0.910591581053935	7.93039833847849	0		NM_021994	ZNF277	-4.03795517629136	-3.17693666666667	0.786768680672803	0.110572408363596	0
metallothionein 1G	MT1G	7.06	8.53e-09			ras homolog family member T1	RHOT1	-2.27	0.0011			NM_001282231	ARMCX2	3.28002183360028	3.11444333333333	0.949519085949131	8.66045806496907	0		NM_001131028	ATG10	-4.03636795674919	-3.18360333333333	0.788729711326255	0.110062634078711	0
glucosamine-6-phosphate deaminase 2	GNPDA2	7.04	1.84e-08			parathymosin	PTMS	-2.27	6.14e-05			NM_001118890	GLRX	3.2795263488311	3.06367	0.934180632850217	8.360968107011	0		NM_001257177	LOC339862	-4.03618835355746	-3.71881333333333	0.921367638865417	0.0759496257885597	0
snurportin 1	SNUPN	7.03	1.28e-08			chromosome 5 open reading frame 38	C5orf38	-2.27	7.58e-05			NM_001165960	ALOXE3	3.27885610008388	2.79220666666667	0.85157950865707	6.92688473221705	0		NM_001226	CASP6	-4.03152235182342	-3.49506666666667	0.866934711421328	0.0886911112682482	0
hydroxysteroid (17-beta) dehydrogenase 12	HSD17B12	7.02	4.23e-09			UTP14A small subunit (SSU) processome component	UTP14A	-2.27	8.6e-05			NM_001167911	VEPH1	3.27774091783579	2.79282333333333	0.85205737834135	6.92984619798124	0		NM_001242875	ELP2	-4.02828780121579	-3.12388333333333	0.775486630421616	0.114714261531655	0
intercellular adhesion molecule 2	ICAM2	7.01	1.38e-07			CDC42 effector protein (Rho GTPase binding) 4	CDC42EP4	-2.27	0.0006			NM_080430	SELM	3.26203766078405	3.13696333333333	0.961657607772483	8.79670561991302	0		NM_001143987	NBPF6	-4.02390700036958	-3.39927333333333	0.844769357994885	0.0947800128417513	0
thymocyte selection-associated high mobility group box	TOX	7.01	3.63e-07			Ral GTPase activating protein, alpha subunit 1 (catalytic)	RALGAPA1	-2.27	0.0002			NM_001278055	SACS	3.25363710201319	2.81913	0.866454958438868	7.05736682613588	0		NR_037945	STX16-NPEPL1	-4.0236153331191	-3.76648	0.936093460276241	0.073481251081115	0
collagen, type VIII, alpha 1	COL8A1	7	1.11e-07			neuroblastoma breakpoint family, member 11	NBPF11	-2.27	2.85e-05			NM_001079675	ETV4	3.25354759265682	3.03198333333333	0.931900716675068	8.17933375296474	0		NM_177925	H2AFJ	-4.02342992676161	-3.32345666666667	0.826025736041998	0.0998941035879553	0
phospholipase B domain containing 2	PLBD2	7	3.52e-09			MAP-kinase activating death domain	MADD	-2.27	6.6e-06			NM_000245	MET	3.2455671558438	2.53164	0.780030077467865	5.78228612702863	0		NM_030630	HID1	-4.02105231125896	-3.48092666666667	0.865675548890538	0.0895646556751079	0
ninjurin 2	NINJ2	6.97	2.11e-07			VPS11, CORVET/HOPS core subunit [Source:HGNC Symbol;Acc:HGNC:14583]	VPS11	-2.27	0.001			NM_000854	GSTT2	3.24471961174578	2.74932333333333	0.847322315118038	6.72401681944339	0		NM_001199492	PDCD4	-4.01859675533858	-3.58841	0.892951002170821	0.0831344357061997	0
lysyl oxidase-like 1	LOXL1	6.93	1.35e-07			transmembrane p24 trafficking protein 4	TMED4	-2.28	0.0016			NM_001020818	MYADM	3.24056318689854	2.47470333333333	0.763664582544928	5.55852974100483	0		NM_144706	C2orf15	-4.0132183406767	-3.55820666666667	0.886621749582329	0.084893230922477	0
cAMP responsive element binding protein 3-like 1	CREB3L1	6.93	9.72e-08			Meckel syndrome, type 1	MKS1	-2.28	1.85e-05			NM_014597	DNTTIP2	3.23818069124906	2.60941	0.805825940180464	6.10254064974193	0		ENST00000313766	FAM20C	-4.01280851762465	-3.41055	0.849915959114554	0.0940420631334225	0
RB1-inducible coiled-coil 1	RB1CC1	6.92	3.6e-08			coiled-coil domain containing 110	CCDC110	-2.28	0.0001			NM_005037	PPARG	3.23604421664959	2.86109333333333	0.884132954244839	7.26565736909389	0		NM_014005	PCDHA9	-4.009215087266	-3.60158666666667	0.898327125951901	0.0823785951390398	0
synaptopodin	SYNPO	6.91	2.27e-06			anaphase promoting complex subunit 16	ANAPC16	-2.28	5.13e-05			NM_001307955	DYNAP	3.23064043767333	3.11429	0.96398533358385	8.65953765816106	0		NM_001161009	ARMC10	-4.00909976232464	-3.27573666666667	0.817075368752425	0.1032535531398	0
proline rich 4 (lacrimal)	PRR4	6.89	2.71e-07			radical S-adenosyl methionine domain containing 1	RSAD1	-2.28	1.59e-05			NM_001128827	DLG4	3.2207180732729	2.98352666666667	0.926354495733555	7.90917198772652	0		NM_021165	BRINP2	-4.00818780842581	-3.60299333333333	0.898908311072476	0.0822983129267811	0
pleckstrin 2	PLEK2	6.89	9.6e-09			tumor protein D52	TPD52	-2.28	2.52e-05			NM_001042413	GLIS3	3.21946581742534	2.69480666666667	0.83703534048445	6.47467001371517	0		NM_001037735	ZNF630	-4.00613978585887	-3.3652	0.84001062865522	0.0970451551274414	0
family with sequence similarity 105, member A	FAM105A	6.87	7.87e-07			zinc finger homeobox 3	ZFHX3	-2.28	0.0004			NM_001167671	LPP	3.21620204188965	2.37045666666667	0.737035993321467	5.17104789260404	0		NM_001046	SLC12A2	-4.00163897494516	-3.41075333333333	0.852339092728894	0.0940288097859213	0
phosphodiesterase 4A, cAMP-specific	PDE4A	6.84	4.78e-08			dpy-19-like 4 (C. elegans)	DPY19L4	-2.28	1.01e-05			NM_001135608	ARHGAP26	3.20536808520694	2.94779333333333	0.919642691564087	7.71568012310631	0		NM_152647	FAM227B	-4.00073464600949	-3.39543666666667	0.848703292544889	0.0950324038607281	0
interferon-induced protein with tetratricopeptide repeats 1	IFIT1	6.83	3.89e-07			zinc finger and SCAN domain containing 31	ZSCAN31	-2.28	2.67e-05			NM_006948	HSPA13	3.20451892856147	2.60653	0.813391981170194	6.09037051970361	0		NM_001085	SERPINA3	-3.99638867269479	-3.94130666666667	0.986217054811394	0.0650951258880362	0
kelch-like family member 29	KLHL29	6.79	5.18e-08			EWS RNA binding protein 1	EWSR1	-2.28	7.34e-05			hsa_circ_0007696	EXT1	3.20379829148408	3.45643666666667	1.0788558929737	10.9771883184042	0		NM_152331	ACOT4	-3.99314409998094	-3.89543	0.975529533236376	0.0671983677240562	0
neutral cholesterol ester hydrolase 1	NCEH1	6.78	2.91e-08			cytochrome b561 family, member A3	CYB561A3	-2.28	6.81e-05			NM_001097599	SLC35G2	3.18632268046995	2.92064666666667	0.9166198654544	7.57185438475827	0		NM_001001664	SPOPL	-3.97547609123349	-3.25916333333333	0.819817113356629	0.104446544380639	0
1-acylglycerol-3-phosphate O-acyltransferase 4	AGPAT4	6.77	2.48e-08			RasGEF domain family member 1B	RASGEF1B	-2.28	9.28e-06			NM_001080407	GLB1L3	3.1850377246065	2.57172	0.807437846067499	5.94517797840775	0		hsa_circ_0000172	CSRP1	-3.97366414807335	-4.12579333333333	1.03828435911821	0.0572812452668013	0
sushi-repeat containing protein, X-linked	SRPX	6.76	1.63e-08			SMC5-SMC6 complex localization factor 1	SLF1	-2.28	1.93e-05			NM_001146256	ZDHHC15	3.18326906862859	2.97105333333333	0.933334025267715	7.8410851854352	0		NM_020184	CNNM4	-3.96338527957429	-3.36167666666667	0.848183164021779	0.097282447333913	0
sperm-tail PG-rich repeat containing 1	STPG1	6.76	8.03e-08			phosphatidylinositol glycan anchor biosynthesis class N	PIGN	-2.28	1.04e-05			NM_178422	PAQR7	3.18132783669552	2.48002666666667	0.77955708872893	5.57907778770294	0		NM_001170701	MBNL3	-3.96005397007411	-3.12867	0.790057414278485	0.114334285857656	0
family with sequence similarity 135, member A	FAM135A	6.75	4.78e-08			ubiquitin specific peptidase 21	USP21	-2.28	4.62e-05			NM_000055	BCHE	3.18014841021156	2.88787333333333	0.908093887712999	7.401785529049	0		NM_002831	PTPN6	-3.95935286220437	-3.88679666666667	0.981674733709561	0.0676016998249545	0
ABL proto-oncogene 2, non-receptor tyrosine kinase	ABL2	6.74	1.5e-08			zinc finger protein 564	ZNF564	-2.28	9.94e-05			NM_000370	TTPA	3.17687167138116	2.87792666666667	0.905899565472681	7.35092940476298	0		NM_002451	MTAP	-3.95901410782314	-3.31068333333333	0.836239337160056	0.10078247291988	0
K(lysine) acetyltransferase 2B	KAT2B	6.74	1.38e-08			NAD synthetase 1	NADSYN1	-2.28	0.0056			NM_000355	TCN2	3.17538741111696	3.06996333333333	0.9667996171382	8.39752003996992	0		NM_001079809	TMEM183B	-3.95471344830094	-3.15863666666667	0.798701779018582	0.111983907626865	0
C2 calcium-dependent domain containing 2	C2CD2	6.71	1.41e-06			solute carrier organic anion transporter family, member 4A1	SLCO4A1	-2.29	1.45e-05			NM_022337	RAB38	3.17410459731158	3.03728	0.956893481888572	8.20941830193493	0		NM_001001924	MTUS1	-3.94195587037995	-3.70711666666667	0.940425714686996	0.0765678911649247	0
BTG family, member 3	BTG3	6.7	7.68e-09			GA binding protein transcription factor, beta subunit 2	GABPB2	-2.29	6.12e-06			NM_001145961	SLC12A4	3.17368232917506	2.61393333333333	0.823627906707593	6.12170418995462	0		NM_001283012	DEPTOR	-3.94029462618163	-3.60296333333333	0.91438932241085	0.0823000242898816	0
phospholipase A2-activating protein	PLAA	6.7	1.63e-08			transmembrane protein 87B	TMEM87B	-2.29	7.17e-05			NM_000229	LCAT	3.16355741481403	2.82478333333333	0.892913566261097	7.08507602281268	0		ENST00000630362	SLC16A1	-3.92591799338411	-3.62263	0.922747241818295	0.081185731255357	0
tumor necrosis factor, alpha-induced protein 2	TNFAIP2	6.66	1.37e-06			dual specificity phosphatase 16	DUSP16	-2.29	0.0001			NM_001190880	HYI	3.15257088271746	3.0425	0.965085358327428	8.23917565339919	0		NM_014661	FAM53B	-3.92499383345709	-3.21186333333333	0.818310415154043	0.107927668337955	0
dual specificity tyrosine-(Y)-phosphorylation regulated kinase 3	DYRK3	6.65	2.94e-06			Memczak2013 ANTISENSE, coding, INTERNAL, UTR3 best transcript NM_001428	ENO1	-2.29	0.0052			NM_001282766	POLR1E	3.14579029000103	2.66421	0.846912780063011	6.33880110189332	0		NM_001017424	KCNK2	-3.92448960463635	-3.54165	0.902448561926609	0.0858730950052951	0
ribosomal RNA processing 7 homolog A	RRP7A	6.65	4.83e-08			mortality factor 4 like 2	MORF4L2	-2.29	1.38e-05			NM_001008224	UACA	3.14498903102301	2.8341	0.901147817065078	7.13097823179126	0		NM_001306199	SETD7	-3.91924106860128	-3.19838333333333	0.816072111245453	0.108940829818389	0
TBC1 domain family, member 2	TBC1D2	6.65	1.19e-07			adhesion G protein-coupled receptor V1	ADGRV1	-2.29	0.0004			NM_001301267	MT1G	3.14384203197431	2.48261	0.789673900517493	5.58907680256687	0		NM_022746	44256	-3.91561664449841	-3.43713	0.877800436574734	0.0923253092454602	0
gamma-glutamyl hydrolase (conjugase, folylpolygammaglutamyl hydrolase)	GGH	6.61	3.07e-09			transmembrane protein 199; microRNA 4723	TMEM199; MIR4723	-2.29	8.43e-05			NM_001308295	NMT2	3.14349244741757	2.73701	0.870690814685588	6.66687186834798	0		NM_022900	CASD1	-3.91555708575617	-3.19762333333333	0.816645821603648	0.108998234079178	0
filamin A, alpha	FLNA	6.61	7.58e-08			cytochrome b5 domain containing 2	CYB5D2	-2.3	0.0012			NM_133491	SAT2	3.14001078638293	3.13035666666667	0.996925450142358	8.7565141497838	0		NM_005198	CHKB	-3.89867732488832	-3.35757	0.8612074609422	0.0975597586955663	0
syntaxin binding protein 1	STXBP1	6.6	1.48e-08			Transcript Identified by AceView, Entrez Gene ID(s) 998	CDC42	-2.3	0.0007			NM_144601	CMTM3	3.13684762250167	3.35894	1.07080113675436	10.2598661173886	0		NM_001127357	PHTF2	-3.89653868689742	-3.00508666666667	0.77121951253086	0.124560049963282	0
poly(ADP-ribose) polymerase family member 12	PARP12	6.59	3.23e-08			pantothenate kinase 3	PANK3	-2.3	1.24e-05			NM_001080855	PXN	3.12457510112311	2.90093333333333	0.928424902410126	7.46909440589924	0		NM_020700	PPM1H	-3.8946302342285	-3.19204	0.81960027217637	0.109420882378681	0
chromosome 12 open reading frame 75	C12orf75	6.58	3.59e-08			SKI-like proto-oncogene	SKIL	-2.3	6.18e-05			NM_002146	HOXB3	3.12324792201815	2.45501	0.786043907271264	5.48316922621999	0		NM_016048	ISOC1	-3.89297075495243	-3.31515333333333	0.851574168420343	0.100470694991975	0
cyclin-dependent kinase-like 1 (CDC2-related kinase)	CDKL1	6.55	1.84e-07			Transcript Identified by AceView, Entrez Gene ID(s) 84193	SETD3	-2.3	0.0228			NM_001031679	MSRB3	3.11847734636105	2.92654	0.938451582281005	7.60284827262161	0		NM_001172638	ZFP62	-3.89255372434462	-3.13226666666667	0.804681679041961	0.114049603276606	0
poly(ADP-ribose) polymerase family member 3	PARP3	6.54	7.56e-08			Transcript Identified by AceView, Entrez Gene ID(s) 23126	POGZ	-2.3	5.32e-05			NM_001129826	CSAG3	3.11549541015327	2.80320333333333	0.899761663649965	6.97988532137055	0		NM_182762	MACC1	-3.89196869679556	-4.01122	1.03064035517619	0.0620158157574461	0
cofilin 2 (muscle)	CFL2	6.53	1.96e-07			DDB1 and CUL4 associated factor 13	DCAF13	-2.3	7.54e-05			hsa_circ_0001946	CDR1	3.10896116365221	2.33875666666667	0.752263069095159	5.05866487362852	0		NM_001300940	C12orf66	-3.88824118649576	-3.17619666666667	0.816872337471735	0.110629138696964	0
perilipin 2	PLIN2	6.51	2.37e-08			transmembrane protein 177	TMEM177	-2.3	6.24e-05			NM_003373	VCL	3.10889502874038	2.88852666666667	0.929116821238253	7.40513823229464	0		NM_001278595	MCM7	-3.88760314720224	-2.93134	0.754022437220623	0.13109276766813	0
filamin C, gamma	FLNC	6.49	1.44e-06			selectin L	SELL	-2.3	0.0013			NM_002960	S100A3	3.10646721732719	2.94201	0.947059728681544	7.68481217850215	0		NR_034034	LOC100288748	-3.88722745556376	-3.60569333333333	0.927574569420304	0.0821444358842964	0
runt-related transcription factor 2	RUNX2	6.47	2.85e-08			intraflagellar transport 172	IFT172	-2.3	0.0002			NM_021927	GUF1	3.10501735786296	2.48264	0.799557527017718	5.58919302536009	0		NM_001278241	PELP1	-3.88531177345131	-3.42085333333333	0.880457871285475	0.0933728330173689	0
bridging integrator 1	BIN1	6.44	3.31e-08			THAP domain containing, apoptosis associated protein 2	THAP2	-2.3	0.0004			NM_001304263	LDLRAD3	3.10369086926174	2.77395	0.893758469141556	6.83978037030402	0		NM_001083914	CTBP2	-3.88510905012703	-3.21281666666667	0.826956624695418	0.107856373259529	0
outer dense fiber of sperm tails 2-like	ODF2L	6.44	3.28e-09			TAP binding protein (tapasin)	TAPBP	-2.3	1.65e-05			NM_001301163	TMEM209	3.10264886522621	2.58166666666667	0.832084705298562	5.98630865638386	0		NM_005837	POP7	-3.88114860269932	-3.40448333333333	0.877184483728743	0.0944383513754518	0
chromosome 17 open reading frame 51	C17orf51	6.44	2.94e-05			hydroxymethylbilane synthase	HMBS	-2.3	5.42e-06			NM_004227	CYTH3	3.1005473812894	2.72160666666667	0.877782640281684	6.59606980515006	0		NM_015130	TBC1D9	-3.86971900737126	-3.29571333333333	0.851667350279301	0.101833677948586	0
dedicator of cytokinesis 4	DOCK4	6.41	7.39e-07			zinc finger and BTB domain containing 37	ZBTB37	-2.31	0.0014			NM_005425	TNP2	3.09634035298423	2.55497	0.825157995805449	5.87655233237228	0		NM_022836	DCLRE1B	-3.86733849202608	-3.26601666666667	0.844512750409809	0.103951561394398	0
Holliday junction recognition protein	HJURP	6.41	1.35e-08			DTW domain containing 2	DTWD2	-2.31	2.5e-05			NM_001009936	PHF19	3.09591314874541	2.44091333333333	0.788430817034544	5.42985372344644	0		NM_019601	SUSD2	-3.86721819683073	-3.75923333333333	0.972076863005585	0.0738512764298361	0
fatty acid desaturase 3	FADS3	6.41	2.92e-07			regulation of nuclear pre-mRNA domain containing 2	RPRD2	-2.31	1.14e-05			NM_001198759	LY75-CD302	3.09371514596314	2.5316	0.818304168469866	5.78212581023806	0		NM_000305	PON2	-3.86479366211598	-3.17580666666667	0.821727353208272	0.11065904882702	0
mitogen-activated protein kinase-activated protein kinase 3	MAPKAPK3	6.37	1.42e-08			pre-B-cell leukemia homeobox 1	PBX1	-2.31	0.0005			NM_002514	NOV	3.09362107823888	2.39449	0.774008819904705	5.25791201373904	0		NM_022119	PRSS22	-3.86158108715453	-3.55834	0.921472298441886	0.0848853854845305	0
fatty acid desaturase 1; microRNA 1908	FADS1; MIR1908	6.36	1.36e-08			spastin	SPAST	-2.31	7.06e-06			NM_021062	HIST1H2BB	3.08357511933505	2.97567333333333	0.965007570165831	7.86623525400771	0		NM_001001556	GALK2	-3.859993087386	-3.15971	0.81857918614558	0.111900625050214	0
crystallin beta-gamma domain containing 3	CRYBG3	6.36	2.67e-07			nitrilase 1	NIT1	-2.31	1.18e-05			NM_003878	GGH	3.07123138649536	2.36414	0.769769419000946	5.14845657430689	0		NM_001002920	POTEA	-3.85517914077831	-4.19041666666667	1.0869577038178	0.0547720365132591	0
four and a half LIM domains 1	FHL1	6.36	7.06e-08			uncharacterized LOC102724238; uncharacterized LOC554249	LOC102724238; LOC554249	-2.31	0.0049			NM_001270459	ST3GAL3	3.06764606492048	2.93407666666667	0.956458667190709	7.64266962154393	0		NM_016360	TACO1	-3.85341524425689	-2.96705	0.769979307167085	0.127887751388283	0
arachidonate lipoxygenase 3	ALOXE3	6.34	7.85e-08			lin-54 DREAM MuvB core complex component	LIN54	-2.31	9.66e-06			NM_001256213	ATP1A3	3.06553140101483	2.69527666666667	0.879220048365648	6.47677966999213	0		NM_001197325	ARNT	-3.85160286439548	-3.49836	0.908286789466048	0.0884888812385491	0
WD repeat domain 66	WDR66	6.31	2.02e-08			G protein pathway suppressor 1	GPS1	-2.31	8.3e-05			NM_001039496	TEX40	3.06059655118615	2.73574333333333	0.8938595099289	6.66102101418675	0		NM_001017361	KHDC3L	-3.84929105464912	-2.9213	0.758918969370139	0.132008249970832	0
ABI family, member 3 (NESH) binding protein	ABI3BP	6.26	2.87e-08			chromosome 9 open reading frame 3; microRNA 24-1; microRNA 23b; microRNA 27b	C9orf3; MIR24-1; MIR23B; MIR27B	-2.31	6.43e-05			NM_001199860	KCNAB2	3.05419232027521	2.34098666666667	0.766483057116627	5.06649019036462	0		NM_175065	HIST2H2AB	-3.84913780556109	-2.96104666666667	0.769275306898251	0.128421025837159	0
Transcript Identified by AceView, Entrez Gene ID(s) 10659	CELF2	6.25	0.0002			proline-rich nuclear receptor coactivator 1	PNRC1	-2.31	3.35e-05			NM_001136528	SERPINE2	3.05224871634777	2.86810333333333	0.939668945709386	7.30104682862277	0		NM_001130012	SLC9A3R2	-3.84823260434423	-3.45896666666667	0.89884552788256	0.0909383938259423	0
growth factor receptor bound protein 10	GRB10	6.25	5.01e-06			RAB13, member RAS oncogene family	RAB13	-2.31	2.4e-05			NM_001198542	HYDIN	3.05200265639541	2.62445	0.859910784972785	6.16649199586749	0		NM_001256282	KRT8	-3.84743939442339	-3.04804666666666	0.792227337247886	0.120905630219975	0
plexin A2	PLXNA2	6.24	8.98e-08			zinc and ring finger 1, E3 ubiquitin protein ligase	ZNRF1	-2.31	1.86e-05			NM_001292041	HCLS1	3.0458960236478	3.03366333333333	0.995983877906701	8.18886403080932	0		NM_001130967	ZNF385A	-3.84666861729157	-3.46162666666667	0.8999024899379	0.0907708786844013	0
leucine zipper transcription factor like 1	LZTFL1	6.21	1.54e-08			Transcript Identified by AceView, Entrez Gene ID(s) 55040	EPN3	-2.31	0.0104			NM_016612	SLC25A37	3.04461859681533	2.40737	0.790696740313585	5.305063426952	0		NM_015545	PTCD1	-3.83730978402612	-3.79502	0.988979314570284	0.0720418979552374	0
cytohesin 3	CYTH3	6.21	3.53e-08			DDB1 and CUL4 associated factor 7	DCAF7	-2.31	1.56e-05			NM_001243325	RAET1E	3.04315419548192	2.65248666666667	0.871624142675628	6.28750074850799	0		NM_001306191	ARPP19	-3.83003039048445	-3.20162666666667	0.835927222567469	0.108696194224119	0
5-methyltetrahydrofolate-homocysteine methyltransferase reductase	MTRR	6.21	2.09e-08			zinc finger protein 253	ZNF253	-2.31	1.51e-05			NM_001270880	GNPDA2	3.04312037353999	2.52888666666667	0.831017625413508	5.77126135850397	0		NM_001123375	HIST2H3D	-3.82871148859721	-3.15759	0.824713486352793	0.112065180763455	0
lipase, endothelial	LIPG	6.2	6.12e-07			deoxyribonuclease I	DNASE1	-2.31	0.0002			NM_001032221	STXBP1	3.04213246981068	2.41089333333333	0.792501101532691	5.31803522553793	0		NM_032756	HPDL	-3.82787602102327	-3.49415	0.91281692009083	0.0887474821692018	0
myeloma overexpressed	MYEOV	6.19	4.94e-08			DDB1 and CUL4 associated factor 11	DCAF11	-2.31	5.93e-05			NM_006988	ADAMTS1	3.04052305624222	2.82672666666667	0.929684338641462	7.09462616437744	0		NM_001166160	PPP1R9A	-3.82698044125941	-3.32527	0.8689017493138	0.099768624875192	0
centrosomal protein 170kDa	CEP170	6.17	2.95e-08			activity-dependent neuroprotector homeobox	ADNP	-2.31	1.73e-05			NM_020133	AGPAT4	3.03862745804567	2.71386333333333	0.893121440783263	6.56076175842168	0		NM_018214	LRRC1	-3.8243973102835	-3.36393333333333	0.879598289719528	0.0971303968716868	0
copine II	CPNE2	6.16	8.7e-09			regulatory subunit of type II PKA R-subunit (RIIa) domain containing 1	RIIAD1	-2.31	0.0009			NM_001159699	FHL1	3.037272361091	2.62817666666667	0.865308195713675	6.18244142789071	0		NM_003714	STC2	-3.82171704735571	-3.45786666666667	0.904794003276407	0.0910077573265086	0
Myb/SANT-like DNA-binding domain containing 3	MSANTD3	6.15	7.61e-08			pygopus family PHD finger 2	PYGO2	-2.31	9.43e-05			NM_001166425	GNAI2	3.03427010939958	2.64108	0.870416905804941	6.23798463861735	0		NM_015392	NPDC1	-3.82097529424749	-3.56273333333333	0.932414647824878	0.0846272834386427	0
quiescin Q6 sulfhydryl oxidase 1	QSOX1	6.12	7e-08			Rho guanine nucleotide exchange factor 35	ARHGEF35	-2.32	6.72e-05			NM_017515	SLC35F2	3.03297863882977	2.49980666666667	0.824208464465539	5.65609623398615	0		NM_001291983	PTPRK	-3.80837906004879	-3.25845666666667	0.855601980603507	0.104497717337435	0
ZFP82 zinc finger protein	ZFP82	6.12	4.26e-07			coiled-coil domain containing 162, pseudogene	CCDC162P	-2.32	3.66e-05			NM_001127671	LIFR	3.03231027902931	2.54134333333333	0.838088157042707	5.82130792766551	0		NM_032765	TRIM52	-3.80828816170579	-3.23023666666667	0.848212249048874	0.106561879111454	0
dynamin 1	DNM1	6.11	6.89e-08			ATPase, H+ transporting, lysosomal 14kDa, V1 subunit F	ATP6V1F	-2.32	1.17e-05			NM_018425	PI4K2A	3.01790366114752	2.50201333333333	0.829056727537145	5.66475410606075	0		NM_001168364	KRTCAP3	-3.80701235710719	-3.51942333333333	0.92445807977561	0.0872063298484225	0
CTD nuclear envelope phosphatase 1	CTDNEP1	6.1	5.39e-09			ubiquitin-conjugating enzyme E2O	UBE2O	-2.32	3.55e-05			NM_001102	ACTN1	3.01672553096657	2.44626666666667	0.810901303932305	5.4500394266559	0		NM_001286562	ARMT1	-3.80282024378676	-3.15940333333333	0.830805331515559	0.11192441374996	0
heat shock protein 70kDa family, member 13	HSPA13	6.09	4.19e-09			potassium channel subfamily M regulatory beta subunit 4	KCNMB4	-2.32	4.6e-05			NM_001645	APOC1	3.01659263569218	2.95580333333333	0.979848355512246	7.75863756135082	0		NM_005558	LAD1	-3.79918043104106	-3.25173	0.855903018827918	0.104986082897549	0
nucleosome assembly protein 1-like 5	NAP1L5	6.07	2.42e-08			BCL2-like 13 (apoptosis facilitator)	BCL2L13	-2.32	5.62e-05			NM_001040633	PRKAG2	3.01123177680798	2.82875666666667	0.93940183829531	7.10461595984337	0		NM_001195728	SLC1A2	-3.78735627516281	-3.00955666666667	0.794632574284893	0.124174714367199	0
RAN guanine nucleotide release factor	RANGRF	6.06	6.03e-07			gamma-glutamyltransferase 6	GGT6	-2.32	0.0004			NM_001042548	FEZ2	3.008488457669	2.36400333333333	0.785777764015415	5.14796888352506	0		NM_001080497	MEGF9	-3.77855385410001	-3.25773333333333	0.862164060411222	0.104550123169522	0
IQ motif containing J; schwannomin interacting protein 1; IQCJ-SCHIP1 readthrough	IQCJ; SCHIP1; IQCJ-SCHIP1	6.04	4.91e-07			ribosomal protein L21	RPL21	-2.32	3.24e-05			NM_001308006	LIPG	3.00579741778565	2.99371666666667	0.995980849857846	7.96523356536725	0		NM_130902	COX7B2	-3.77852740682	-3.35653333333333	0.888317847655415	0.0976298866798588	0
transmembrane protein 45A	TMEM45A	6.03	1.49e-06			cleft lip and palate associated transmembrane protein 1	CLPTM1	-2.32	8.82e-06			NM_021216	ZNF71	3.002085649531	2.79949666666667	0.932517254164289	6.96197516030862	0		NM_003536	HIST1H3H	-3.77562593259009	-3.18178	0.842715898451649	0.110201823395448	0
phosphatidylinositol 4-kinase type 2 alpha	PI4K2A	6.02	1.02e-08			COP9 signalosome subunit 4	COPS4	-2.32	0.0003			NM_012472	LRRC6	2.99886794864723	2.89719333333333	0.96609566774697	7.44975682215365	0		NM_003519	HIST1H2BL	-3.77154411781072	-3.70145333333333	0.981415891664532	0.0768690509416948	0
schlafen family member 13	SLFN13	6	6.88e-06			protein geranylgeranyltransferase type I, beta subunit	PGGT1B	-2.32	3.3e-05			NM_001040665	STEAP2	2.99752963532693	3.09994666666667	1.03416714554969	8.57387073686751	0		NM_001042476	CARHSP1	-3.77072870517697	-3.20609666666667	0.850259171991054	0.108359934622379	0
out at first homolog	OAF	5.99	4.44e-08			phosphatidylinositol glycan anchor biosynthesis class F	PIGF	-2.32	0.0001			NM_001172779	LRRC34	2.99574162382798	2.92721333333333	0.977124766051393	7.60639749531742	0		NM_001257362	LOC100288966	-3.76930285368213	-3.51230333333333	0.931817757732642	0.0876377749786655	0
programmed cell death 1 ligand 2	PDCD1LG2	5.98	3.03e-08			tetratricopeptide repeat domain 30B	TTC30B	-2.32	0.0002			NM_152611	LRRN4	2.99490851937089	2.84928333333333	0.95137574817539	7.20642298148635	0		NM_001286527	ATP2C2	-3.76815350195562	-3.32587666666667	0.882627702120038	0.0997266800613375	0
interleukin 1 receptor associated kinase 2	IRAK2	5.96	1.58e-07			Homo sapiens A kinase (PRKA) anchor protein 17A (AKAP17A), transcript variant 1, mRNA.; Homo sapiens A kinase (PRKA) anchor protein 17A (AKAP17A), transcript variant 2, non-coding RNA.; A kinase (PRKA) anchor protein 17A [Source:HGNC Symbol;Acc:HGNC:18783]; Homo sapiens splicing factor, arginine/serine-rich 17A, mRNA (cDNA clone MGC:39904 IMAGE:5217247), complete cds.; Homo sapiens splicing facto…	AKAP17A; SFRS17A	-2.33	0.0001			NM_001136025	PLS3	2.98804399392468	2.3302	0.779841262289909	5.0287505826256	0		NM_152308	RMI2	-3.76641359772975	-3.01747666666667	0.801153826676255	0.123494896963004	0
nucleoporin 155kDa	NUP155	5.95	4.42e-08			aldehyde dehydrogenase 3 family, member A2	ALDH3A2	-2.33	1.7e-05			NM_020650	RCN3	2.98372429614599	2.72752666666667	0.914134952143452	6.6231919333421	0		NM_001285387	THOC7	-3.76585057547882	-2.87486333333333	0.763403453140941	0.136326380185122	0
solute carrier family 25 (mitochondrial iron transporter), member 37	SLC25A37	5.95	7.2e-09			stromal cell-derived factor 2	SDF2	-2.33	4.86e-05			NM_001042705	IQCJ	2.98243225327278	2.40787666666667	0.807353348604777	5.30692686362419	0		NM_006255	PRKCH	-3.76491348960413	-3.25506333333333	0.864578520149633	0.104743793551102	0
PDZ domain containing 2	PDZD2	5.95	1.34e-08			ankyrin repeat domain 34A	ANKRD34A	-2.33	0.0003			NM_052920	KLHL29	2.97323651907709	2.71526	0.913233771540933	6.56711627815943	0		NM_005996	TBX3	-3.75720845534581	-3.25393	0.866049898128558	0.104826109126266	0
chromosome 10 open reading frame 11	C10orf11	5.95	3.24e-08			FK506 binding protein like	FKBPL	-2.33	6.62e-06			NM_001077181	CDC14B	2.97123799818172	2.78612666666667	0.937698921584762	6.89775394699092	0		NM_001198879	ATP5J2-PTCD1	-3.75027175296086	-3.14521333333333	0.83866277979727	0.113030706950601	0
neutral sphingomyelinase activation associated factor	NSMAF	5.94	6.84e-09			dual specificity phosphatase 16	DUSP16	-2.33	0.0001			NM_020682	AS3MT	2.96977705121024	2.68917333333333	0.905513540902826	6.44943747636015	0		NM_001142777	HSD3B7	-3.74738040731721	-3.30163666666667	0.88105191034778	0.101416432298018	0
G protein-coupled receptor, class C, group 5, member A; microRNA 614	GPRC5A; MIR614	5.93	4.8e-08			chromosome 16 open reading frame 58	C16orf58	-2.33	7.37e-05			NM_001204857	TCEB1	2.96617140988593	2.44042333333333	0.822751957354744	5.42800982957454	0		NM_001291504	PPP1R2	-3.74672100938313	-3.04059333333333	0.811534492618638	0.121531876057299	0
centrobin, centrosomal BRCA2 interacting protein	CNTROB	5.93	4.15e-07			Sp3 transcription factor	SP3	-2.33	8.28e-06			NM_005534	IFNGR2	2.96496311465843	2.46592	0.831686568985895	5.52479142459325	0		NM_001025107	ADAR	-3.73965212837192	-3.65005	0.976039983052934	0.0796572784487155	0
protein kinase (cAMP-dependent, catalytic) inhibitor alpha	PKIA	5.92	1.27e-07			aminoacyl tRNA synthetase complex-interacting multifunctional protein 2	AIMP2	-2.33	5.61e-06			NM_001007022	ODF2L	2.96160500862143	2.15499333333333	0.727643736102554	4.45366589256081	0		NM_014323	PATZ1	-3.73449606605489	-2.7325	0.731691760191517	0.150465016415511	0
unc-13 homolog D (C. elegans)	UNC13D	5.92	4.91e-08			INTS3 and NABP interacting protein	INIP	-2.33	3.18e-05			NM_001135032	EVA1A	2.94310056528658	2.72318333333333	0.925277024323553	6.60328233998511	0		NR_040582	STAG3L3	-3.73424742813378	-3.33650666666667	0.893488375068417	0.0989945789013117	0
family with sequence similarity 219, member A	FAM219A	5.9	1.06e-08			Transcript Identified by AceView, Entrez Gene ID(s) 10926	DBF4	-2.33	0.0001			NM_017425	SPA17	2.9411927247366	2.29178666666667	0.779203160470183	4.89662144580233	0		NM_004823	KCNK6	-3.73243465148388	-3.21675666666667	0.861838710394515	0.107562219365821	0
interferon gamma receptor 2 (interferon gamma transducer 1)	IFNGR2	5.88	8.65e-08			zinc finger protein 675	ZNF675	-2.34	8.16e-06			NM_005576	LOXL1	2.93918241330433	3.34811333333333	1.13913084066438	10.183159405987	0		NM_021979	HSPA2	-3.71761684502333	-3.01198333333333	0.810191974830701	0.123966023445675	0
NPR3-like, GATOR1 complex subunit	NPRL3	5.88	4.73e-07			BTB (POZ) domain containing 2	BTBD2	-2.34	0.0003			ENST00000535660	MYEOV	2.93531899134118	2.99984666666667	1.02198319007775	7.99914978464085	0		NM_001301007	AMOTL1	-3.71748112377894	-3.59752	0.967730535869678	0.0826111313847173	0
FYVE, RhoGEF and PH domain containing 6	FGD6	5.87	3.45e-08			zinc finger protein 736	ZNF736	-2.34	1.07e-05			NR_037644	BORCS7-ASMT	2.93484898942155	2.69207666666667	0.917279449937648	6.46242963355956	0		NM_001308122	SLC22A5	-3.7156293536782	-3.37388333333333	0.908024728029839	0.0964628113004455	0
zinc finger protein 486	ZNF486	5.86	1.38e-05			spastic paraplegia 7 (pure and complicated autosomal recessive)	SPG7	-2.34	6.73e-05			NM_001177801	RANGRF	2.93309300220137	2.97226666666667	1.01335575259151	7.84768245758166	0		NM_021930	RINT1	-3.71123095526854	-3.13580333333333	0.844949659864655	0.113770361008715	0
Memczak2013 ANTISENSE, coding, INTERNAL, UTR3 best transcript NM_002727	SRGN	5.85	1.65e-06			aryl-hydrocarbon receptor repressor; programmed cell death 6	AHRR; PDCD6	-2.34	6.18e-05			NM_001202858	ECM1	2.92884279948633	2.41194333333333	0.823514097020279	5.32190712453868	0		NM_001190458	DOCK8	-3.70794557027557	-3.67144666666667	0.990156569745387	0.0784845957780782	0
eva-1 homolog A (C. elegans)	EVA1A	5.85	1.67e-06			MAD2L1 binding protein	MAD2L1BP	-2.34	2.28e-05			NM_001031848	SERPINB8	2.9243250018185	2.98269333333333	1.01995959118037	7.90460479002537	0		NM_198447	GOLT1A	-3.70528533464812	-3.43066333333333	0.925883710291675	0.0927400726217954	0
armadillo repeat containing, X-linked 2	ARMCX2	5.82	2.48e-06			Transcript Identified by AceView, Entrez Gene ID(s) 22874	PLEKHA6	-2.34	0.0008			NM_001850	COL8A1	2.92031455130646	2.98387666666667	1.02176550307972	7.9110909975868	0		NM_001055	SULT1A1	-3.69946992810138	-3.13672666666667	0.847885434299631	0.113697570602426	0
caveolin 2	CAV2	5.82	3.86e-07			ethanolaminephosphotransferase 1	EPT1	-2.34	5.86e-06			NM_015380	SAMM50	2.91400525820562	2.42818666666667	0.833281497975707	5.38216517379241	0		NM_021937	EEFSEC	-3.69793444912477	-3.16305666666667	0.855357689592172	0.111641346371188	0
leukemia inhibitory factor receptor alpha	LIFR	5.8	2.23e-08			developmentally regulated GTP binding protein 1	DRG1	-2.34	2.66e-05			NM_005434	MALL	2.91296993713251	2.57253666666667	0.883131897062776	5.94854431918261	0		NM_022132	MCCC2	-3.69608895229851	-2.90068666666667	0.784798933170371	0.133907932684833	0
1-acylglycerol-3-phosphate O-acyltransferase 1; microRNA 6721	AGPAT1; MIR6721	5.79	1.89e-08			ATPase, aminophospholipid transporter (APLT), class I, type 8A, member 1	ATP8A1	-2.34	5.3e-05			NM_001301272	MT1F	2.91257010642491	2.32961333333333	0.799847985871442	5.02670607530047	0		NM_004428	EFNA1	-3.69524985423724	-3.95186	1.06944324629863	0.0646206915422658	0
MAGE family member A2	MAGEA2	5.79	2.31e-07			VPS11, CORVET/HOPS core subunit [Source:HGNC Symbol;Acc:HGNC:14583]	VPS11	-2.34	5.46e-05			NM_005112	WDR1	2.90852067299202	2.17935333333333	0.749299585033175	4.5295048027071	0		NM_001083536	FGD3	-3.69371125502729	-3.46970333333333	0.939354241242038	0.0902641341564634	0
TEA domain family member 1 (SV40 transcriptional enhancer factor)	TEAD1	5.78	2.29e-08			platelet-derived growth factor receptor-like	PDGFRL	-2.34	9.24e-05			NM_001282582	MXRA8	2.90731346016122	2.80155666666667	0.963623876495006	6.97192314821498	0		NM_024330	SLC27A3	-3.69274974313011	-3.42883666666667	0.928532098078289	0.0928575697267932	0
glucoside xylosyltransferase 2	GXYLT2	5.78	5.84e-06			neuroblastoma breakpoint family, member 15	NBPF15	-2.35	5.72e-05			NM_152716	PATL1	2.90211033799171	2.31167333333333	0.796549084668172	4.9645857172216	0		NM_001288794	RMND5B	-3.68846213802872	-3.46458	0.939302037095501	0.0905852521645138	0
cryptochrome circadian clock 1	CRY1	5.77	1.38e-07			prefoldin subunit 2	PFDN2	-2.35	2.65e-05			NM_001242758	HLA-A	2.899227902384	2.65089	0.914343435305725	6.28054606342461	0		NM_001204856	SCNM1	-3.68496544425397	-2.88422333333333	0.78270023883962	0.13544477699237	0
LAS1-like, ribosome biogenesis factor	LAS1L	5.75	4.22e-08			dual specificity phosphatase 19	DUSP19	-2.35	4.38e-05			NM_015444	TMEM158	2.89876254455235	2.96461333333333	1.02271686202953	7.8061616224989	0		NM_001129887	DNAJC2	-3.68408865448496	-3.41649666666667	0.927365486307575	0.0936552275202854	0
MALT1 paracaspase	MALT1	5.75	5.04e-08			ZHX1-C8orf76 readthrough	ZHX1-C8orf76	-2.35	1.09e-05			ENST00000630600	DGKD	2.89673885538118	2.52582333333333	0.871954104057806	5.75902000431278	0		NM_003864	SAP30	-3.6793169291639	-3.01351333333333	0.819041520845049	0.12383462528242	0
SAMM50 sorting and assembly machinery component	SAMM50	5.73	1.77e-08			cyclin-dependent kinase 18	CDK18	-2.35	6.26e-05			NM_012310	KIF4A	2.89672768489696	2.29963	0.793871654553472	4.92331483618757	0		NM_001003795	GTF2IRD2B	-3.67792802928741	-3.17779	0.864016363206458	0.1105070257153	0
ATPase, aminophospholipid transporter, class I, type 8B, member 3	ATP8B3	5.73	1.32e-07			Transcript Identified by AceView, Entrez Gene ID(s) 23126	POGZ	-2.35	1.71e-05			NM_002454	MTRR	2.89335938708646	2.31916	0.80154577766965	4.99041571178014	0		NM_001004354	NRARP	-3.67778148550656	-3.99475	1.08618470557388	0.062727853248748	0
CTS telomere maintenance complex component 1	CTC1	5.73	3.33e-07			serrate, RNA effector molecule	SRRT	-2.35	3.82e-05			NM_001276320	YOD1	2.88982427286982	2.41351666666667	0.83517765745315	5.32771410450726	0		NM_001185011	NCAPH2	-3.67444036869958	-3.12940333333333	0.851668014533831	0.114276183601378	0
SH3-domain binding protein 4	SH3BP4	5.72	3.76e-07			sterile alpha motif domain containing 12	SAMD12	-2.35	0.0001			NM_001146276	NCEH1	2.88597617388176	2.66887	0.924772014458547	6.35930894995435	0		NM_024299	PPDPF	-3.67315047367704	-3.03211666666667	0.825481201599491	0.122248047927382	0
ADP-ribosylation factor like GTPase 2	ARL2	5.72	1.15e-06			Jeck2013 ALT_ACCEPTOR, ALT_DONOR, coding, INTERNAL, intronic best transcript NM_017660	GATAD2A	-2.35	0.0055			NM_032806	POMGNT2	2.88525109784801	2.56816	0.890099306058832	5.93052571909018	0		NM_001308053	RAB26	-3.67198288810856	-3.46620333333333	0.943959555083542	0.0904833821537468	0
prolylcarboxypeptidase	PRCP	5.71	5.68e-08			ADP-ribosylation factor interacting protein 1	ARFIP1	-2.35	7.63e-06			NM_001024666	SH3KBP1	2.88330493022796	2.25364	0.781616948097759	4.76884535662317	0		ENST00000542515	ORAOV1	-3.66462779198664	-3.02766333333333	0.826185769794645	0.122625988105426	0
syndecan 3	SDC3	5.7	1.95e-08			speedy/RINGO cell cycle regulator family member E1	SPDYE1	-2.35	0.0002			NM_001105533	CPED1	2.87630145662682	2.83405666666667	0.985312808619964	7.13076404625154	0		NM_012294	RAPGEF5	-3.66422714182264	-3.41551666666667	0.932124711288433	0.0937188676524701	0
WD repeat domain 1	WDR1	5.7	5.17e-09			protein phosphatase 1, catalytic subunit, beta isozyme	PPP1CB	-2.36	3.5e-05			NM_001004128	QSOX1	2.86931119943962	2.63924	0.919816574972921	6.2300338415869	0		NM_001008844	DSP	-3.65930767460691	-3.38686	0.925546661053534	0.0955990439066499	0
v-myb avian myeloblastosis viral oncogene homolog-like 1	MYBL1	5.69	1.06e-07			Homo sapiens H3 histone, family 3A, pseudogene 4 (H3F3AP4), non-coding RNA.; Homo sapiens H3 histone, family 3A, mRNA (cDNA clone MGC:47761 IMAGE:6014954), complete cds.; Homo sapiens H3 histone, family 3B (H3.3B), mRNA (cDNA clone MGC:87782 IMAGE:3884607), complete cds.; Homo sapiens H3 histone, family 3A, mRNA (cDNA clone MGC:87783 IMAGE:5162817), complete cds.	H3F3AP4; H3F3A; H3F3B	-2.36	8.8e-06			NM_001305424	FMN2	2.86901929238799	2.32770333333333	0.811323695002378	5.0200555665688	0		NM_004186	SEMA3F	-3.65376193571458	-3.14978666666667	0.862066747118446	0.112672967703873	0
SOGA family member 3; KIAA0408	SOGA3; KIAA0408	5.69	1.23e-08			hydroxyacylglutathione hydrolase-like	HAGHL	-2.36	2.52e-05			NM_001282962	HJURP	2.86748248599256	2.38926	0.833225664558147	5.23888575017409	0		NM_001256539	NOP16	-3.64981863464822	-2.63644	0.722348221627211	0.160824599380537	0
ANKH inorganic pyrophosphate transport regulator	ANKH	5.68	1.66e-08			protocadherin beta 3	PCDHB3	-2.36	4.59e-06			PHF20L1.vdAug10-unspliced	PHF20L1	2.8617442744298	2.57281666666667	0.899037936287756	5.94969893190582	0		NM_018682	KMT2E	-3.64943258726649	-3.33532333333333	0.9139292899863	0.0990758099562811	0
diacylglycerol kinase, delta 130kDa	DGKD	5.68	2.23e-06			protein phosphatase 2, regulatory subunit B, gamma	PPP2R2C	-2.36	9.16e-05			NM_001178003	WDR66	2.86054889952594	2.91742	1.01988118451095	7.55493844048264	0		NM_138288	SPTSSA	-3.64932047921656	-3.03960333333333	0.83292310188824	0.121615301760504	0
low density lipoprotein receptor class A domain containing 3	LDLRAD3	5.67	2.16e-08			RAB15, member RAS oncogene family	RAB15	-2.36	6.25e-06			NM_001184940	FAM219A	2.8594082752279	2.42478333333333	0.848001789160407	5.3694835513814	0		NM_001267560	TJP3	-3.64872984978837	-3.73007666666667	1.02229455734658	0.0753589844510811	0
elongation factor, RNA polymerase II, 2	ELL2	5.67	2.54e-07			N-acylethanolamine acid amidase	NAAA	-2.36	6.13e-05			NM_000400	ERCC2	2.84203074198119	2.37637	0.836152109439684	5.19228653395807	0		NM_001243797	TSC22D1	-3.64865440407974	-3.13394	0.858930348814561	0.113917397672507	0
threonyl-tRNA synthetase	TARS	5.65	1.12e-08			solute carrier family 35 (adenosine 3-phospho 5-phosphosulfate transporter), member B2; microRNA 4647	SLC35B2; MIR4647	-2.37	7.99e-06			NR_003669	MT1IP	2.84176819666981	2.37049333333333	0.834161398565602	5.17117931850729	0		NR_040584	STAG3L2	-3.64731744286446	-2.95377666666667	0.80984907755846	0.129069795763832	0
calcium/calmodulin-dependent protein kinase IV	CAMK4	5.64	2.4e-07			pyrophosphatase (inorganic) 2	PPA2	-2.37	3.12e-05			NM_001040181	CLDND1	2.83901654879834	2.19103666666667	0.77175903310393	4.56633488224444	0		NM_001128610	USP8	-3.64646945663942	-2.93904666666667	0.805997884149367	0.130394356273929	0
family with sequence similarity 69, member A	FAM69A	5.64	5.68e-07			activating transcription factor 7; neuropeptide FF-amide peptide precursor	ATF7; NPFF	-2.37	0.0006			NM_152592	SYNE3	2.83006760460152	2.24876	0.794595859245078	4.75274171057618	0		NM_001271779	PSMD6	-3.64640439806546	-2.65525	0.728183083974093	0.158741362651853	0
transcription elongation factor B (SIII), polypeptide 1 (15kDa, elongin C)	TCEB1	5.62	7.42e-09			endoplasmic reticulum-golgi intermediate compartment 1	ERGIC1	-2.37	1.22e-05			NM_003266	TLR4	2.829429403627	2.75178333333333	0.972557693012544	6.73549200399204	0		NM_001166301	DHX40	-3.64500051838324	-2.9471	0.808532120952126	0.129668503823413	0
sphingomyelin synthase 2	SGMS2	5.62	2.87e-08			charged multivesicular body protein 1B	CHMP1B	-2.37	9.29e-06			NM_001252119	PASK	2.82574296009781	2.88401333333333	1.02062125750939	7.38200816515708	0		NR_003554	USP32P2	-3.64267611651747	-2.85429666666667	0.783571356707793	0.138283730422557	0
2-oxoglutarate and iron-dependent oxygenase domain containing 1	OGFOD1	5.62	1.23e-08			meiosis specific with coiled-coil domain	MEIOC	-2.37	1.47e-05			NM_153006	NAGS	2.82564039849554	2.61425	0.925188499354662	6.12304803073331	0		NM_001240	CCNT1	-3.63749569276098	-3.08125666666667	0.847081873608458	0.118154242165382	0
tRNA aspartic acid methyltransferase 1	TRDMT1	5.61	3.28e-07			ATP synthase, H+ transporting, mitochondrial F1 complex, epsilon subunit pseudogene 2	ATP5EP2	-2.37	0.0002			NM_001166345	MDFIC	2.82530334581898	2.96029333333333	1.04777893591997	7.78282184646948	0		NM_006349	ZNHIT1	-3.63615241724481	-3.84749	1.05812121124321	0.0694688487905433	0
furin (paired basic amino acid cleaving enzyme)	FURIN	5.6	1.21e-07			RNA binding motif protein 4	RBM4	-2.37	1.68e-05			NM_033515	ARHGAP18	2.82128298129283	2.30953666666667	0.818612199478245	4.95723848631957	0		NM_018050	MANSC1	-3.63523884992022	-3.49528666666667	0.961501241312761	0.0886775875807865	0
arginase 2	ARG2	5.6	8.76e-08			abhydrolase domain containing 11	ABHD11	-2.37	8.43e-05			NM_001079910	LRRIQ1	2.82067164245135	2.74900333333333	0.974591757495127	6.72252555018042	0		NM_001303279	MYO1D	-3.6347853508451	-3.07327333333333	0.84551714521981	0.118809875774928	0
formin like 2	FMNL2	5.59	1.4e-08			deoxyribonuclease II, lysosomal	DNASE2	-2.37	2.92e-05			NM_001258437	TARS	2.81326012802117	2.42081666666667	0.860502248816022	5.35474052040563	0		NM_024081	PRRG4	-3.62969552922395	-3.08836333333333	0.850860164018673	0.117573649553805	0
chromosome 7 open reading frame 31	C7orf31	5.58	3.33e-08			transmembrane BAX inhibitor motif containing 4	TMBIM4	-2.37	3.61e-05			NM_001287010	GLIPR2	2.81283878261599	2.81852333333333	1.00202093015514	7.0543997617086	0		NM_001197244	BCL7B	-3.62959257614305	-3.67528666666667	1.01258931672496	0.0782759722613872	0
leucine rich repeat containing 8 family, member C	LRRC8C	5.58	1.04e-08			ADP-ribosylation factor like GTPase 5B	ARL5B	-2.38	1.86e-05			NM_001276378	LZTFL1	2.81016347213885	2.40179	0.854679816249968	5.28458433775135	0		NM_002748	MAPK6	-3.62879655820408	-3.06282666666667	0.84403372234857	0.119673309621681	0
sideroflexin 3	SFXN3	5.58	2.08e-08			TBC1 domain family, member 8B (with GRAM domain)	TBC1D8B	-2.38	0.0006			NM_001270927	IFIT1	2.80900849423245	2.59801333333333	0.924886250314893	6.05452312729489	0		NM_001205252	RNF223	-3.62685619360008	-3.16319666666667	0.872159384827118	0.111630513153001	0
optineurin	OPTN	5.56	1.86e-08			trafficking protein, kinesin binding 2	TRAK2	-2.38	8.04e-05			NM_022370	ROBO3	2.8083389732398	2.45739666666667	0.875035631411591	5.49224760203066	0		NM_012091	ADAT1	-3.62515921165585	-2.93887333333333	0.81068807237047	0.130410023511689	0
actinin, alpha 1; high mobility group nucleosome binding domain 1 pseudogene 3	ACTN1; HMGN1P3	5.56	1.58e-08			high mobility group nucleosomal binding domain 2	HMGN2	-2.38	1.32e-05			NM_054027	ANKH	2.80283835642	2.31681	0.826594225347768	4.98229346116226	0		NM_174921	SMIM14	-3.6238403818179	-3.41994	0.94373361949358	0.0934319636850156	0
collagen, type VI, alpha 1	COL6A1	5.55	2.3e-07			WD repeat domain 34	WDR34	-2.38	7.8e-06			NM_022495	PCNXL4	2.79657873104515	2.56761	0.918125412131852	5.92826525004814	0		NM_138391	TMEM183A	-3.62111906180172	-3.27400333333333	0.904141310312045	0.103377682201969	0
pleckstrin homology domain containing, family G (with RhoGef domain) member 4	PLEKHG4	5.55	4.27e-07			Transcript Identified by AceView, Entrez Gene ID(s) 51752	ERAP1	-2.38	0.0011			NM_001159727	PLBD2	2.79292169058574	2.45102	0.877582786607226	5.46802561017251	0		NM_013368	SERTAD3	-3.62022303214761	-3.25713	0.899704236749134	0.104593855049133	0
progestin and adipoQ receptor family member V	PAQR5	5.54	1.48e-06			transmembrane protein 87A	TMEM87A	-2.38	6.52e-05			NM_001282874	SMARCA1	2.78719880379508	2.14260666666667	0.768731194828754	4.41559136701096	0		NM_001136213	POTEH	-3.61632876940444	-3.18470333333333	0.880645410416546	0.109978747497989	0
homeobox B3; homeobox B4; microRNA 10a	HOXB3; HOXB4; MIR10A	5.53	6.67e-08			tetratricopeptide repeat domain 5	TTC5	-2.38	0.0002			NM_001660	ARF4	2.78703857674432	2.25862666666667	0.810403804781589	4.78535736208486	0		NM_000376	VDR	-3.61317520741744	-3.06706333333333	0.848855413110608	0.1193223884806	0
glutaredoxin	GLRX	5.51	7.51e-08			allograft inflammatory factor 1-like	AIF1L	-2.38	1.81e-05			NM_003809	TNFSF12	2.77976616162353	2.54219666666667	0.914536158387472	5.82475216595166	0		NM_000637	GSR	-3.61018253323245	-2.94792333333333	0.816557973508849	0.129594524263879	0
PQ loop repeat containing 2-like	PQLC2L	5.47	1.51e-07			v-ets avian erythroblastosis virus E26 oncogene homolog	ERG	-2.38	2.35e-05			NM_153367	ZCCHC24	2.77835440056942	2.04207	0.734992627139822	4.1183601529693	0		NM_001246	ENTPD2	-3.60766562350675	-2.94378	0.815979169693273	0.129967246900628	0
transmembrane protein 154	TMEM154	5.47	5.02e-08			tetraspanin 31	TSPAN31	-2.38	1.13e-05			NM_001282501	MAGEA2	2.77686615624177	2.68370666666667	0.966451573704516	6.42504548060701	0		NM_007210	GALNT6	-3.60658308609622	-3.39297666666667	0.940773187715257	0.095194585842375	0
ribosomal protein S6 kinase, 90kDa, polypeptide 6	RPS6KA6	5.47	1e-07			nuclear cap binding protein subunit 2	NCBP2	-2.38	8.74e-05			NM_001278312	NUP155	2.77326249330612	2.38867	0.861321279815951	5.23674371006159	0		NM_145030	PPP1R35	-3.60223298473886	-3.23432666666667	0.897867150839256	0.106260206989315	0
adducin 2 (beta)	ADD2	5.47	5.83e-08			adaptor protein, phosphotyrosine interaction, PH domain and leucine zipper containing 2	APPL2	-2.38	5.67e-05			NM_001135598	CLHC1	2.76901319635131	2.26893666666667	0.819402619552848	4.81967767475549	0		NM_020529	NFKBIA	-3.59434757128248	-3.46765333333333	0.964751812272861	0.0903924863026658	0
hydroxypyruvate isomerase (putative)	HYI	5.46	3.35e-06			PAN2 poly(A) specific ribonuclease subunit; canopy FGF signaling regulator 2	PAN2; CNPY2	-2.38	0.0006			NM_002737	PRKCA	2.76801072818403	2.59083	0.935989869410561	6.02445193329034	0		NM_032120	RBM48	-3.59188205303572	-2.91006	0.810176937057421	0.133040739682796	0
lipoprotein, Lp(a)-like 2, pseudogene	LPAL2	5.46	1.7e-05			RAB29, member RAS oncogene family	RAB29	-2.38	6.11e-05			NM_001297704	ADGRL2	2.76018318744725	2.40100666666667	0.869872216302871	5.28171577071291	0		NM_002449	MSX2	-3.58709656941046	-3.13422	0.873748431176223	0.113895290591417	0
potassium channel, voltage gated subfamily A regulatory beta subunit 2	KCNAB2	5.46	1.96e-08			inhibitor of growth family member 1	ING1	-2.39	1.82e-05			NM_001286829	NAPRT	2.75485498182578	2.15597333333333	0.782608648207123	4.45669222535198	0		NM_001145415	SETDB1	-3.58576634363718	-2.98132333333333	0.831432683455124	0.12662872961395	0
cadherin 10, type 2 (T2-cadherin)	CDH10	5.44	3.89e-06			melanoma associated antigen (mutated) 1-like 1	MUM1L1	-2.39	2.45e-05			NM_002192	INHBA	2.75209925544777	2.28201	0.829188843928056	4.86355084418111	0		NM_001178087	SERF1B	-3.58544157383692	-3.00013	0.836753280793095	0.124988736865779	0
solute carrier family 39 (zinc transporter), member 14	SLC39A14	5.43	3.6e-08			neuroblastoma RAS viral (v-ras) oncogene homolog	NRAS	-2.39	1.51e-05			NM_000101	CYBA	2.75097165145476	2.27431666666667	0.826732134976372	4.8376844421268	0		ENST00000317633	SERF1A	-3.58544157383692	-3.00013	0.836753280793095	0.124988736865779	0
activated leukocyte cell adhesion molecule	ALCAM	5.43	1.25e-07			natriuretic peptide receptor 3	NPR3	-2.39	0.0002			NM_001178129	SEMA3E	2.74924173015976	2.48905666666667	0.905361154445313	5.61410741264672	0		NM_018938	PCDHB4	-3.58512157761402	-3.67999333333333	1.02646263276306	0.0780210198391839	0
membrane bound O-acyltransferase domain containing 7	MBOAT7	5.41	3.94e-08			zinc finger protein 114	ZNF114	-2.39	3.37e-05			NM_014729	TOX	2.74811464930926	3.33572	1.21382126500379	10.0960566118489	0		NM_001242854	ARFIP2	-3.58279438843277	-2.89302333333333	0.807476795953908	0.1346211197207	0
myosin phosphatase Rho interacting protein	MPRIP	5.35	1.34e-07			transmembrane protein 9	TMEM9	-2.39	0.0004			NM_001098538	PRR4	2.74588029041188	2.65181666666667	0.965743727403681	6.28458145694342	0		NM_016125	RNFT1	-3.58237427396929	-3.39194	0.946841323824524	0.0952630136912128	0
acyl-CoA dehydrogenase, very long chain	ACADVL	5.35	1.99e-07			coronin, actin binding protein, 1B	CORO1B	-2.39	4.45e-06			NM_001004352	LOC100506422	2.7395266801158	2.18578	0.797867754260239	4.54972705988137	0		NM_001145268	FAM185A	-3.57969377644573	-3.42517333333333	0.956834172763844	0.0930936559883439	0
polypeptide N-acetylgalactosaminyltransferase 5	GALNT5	5.34	1.64e-05			DnaJ (Hsp40) homolog, subfamily A, member 4	DNAJA4	-2.39	5.58e-05			NM_001896	CSNK2A2	2.73950358246841	2.24921333333333	0.821029528023723	4.75423538368743	0		NR_040583	STAG3L1	-3.57158217509351	-3.16880666666667	0.887227707866948	0.111197274568782	0
dCMP deaminase	DCTD	5.34	7.18e-08			haloacid dehalogenase-like hydrolase domain containing 2	HDHD2	-2.39	7.66e-05			NM_001282426	PIK3CG	2.73857997895458	2.46478	0.900021185775594	5.52042752626688	0		NM_001244580	TRRAP	-3.57153528646782	-2.98411333333333	0.83552676761723	0.126384081402537	0
protein kinase, cAMP-dependent, regulatory, type II, alpha	PRKAR2A	5.34	7.02e-07			shootin 1	SHTN1	-2.39	5.75e-06			NM_015134	MPRIP	2.73857209414845	2.34676333333333	0.856929543081118	5.08681749240094	0		NM_001145353	ELF1	-3.57067033543122	-3.24719666666667	0.909408139543218	0.105316496075619	0
neuron navigator 1	NAV1	5.33	5.68e-07			negative elongation factor complex member C/D	NELFCD	-2.39	3.05e-05			NM_214711	PRR27	2.73426375304051	2.56081333333333	0.936564122786508	5.90040234078685	0		NM_152342	CDYL2	-3.57025246909839	-3.24818333333333	0.909790935360269	0.105244494198432	0
calponin 2	CNN2	5.33	6.1e-08			ELM2 and Myb/SANT-like domain containing 1	ELMSAN1	-2.39	0.0042			NM_001570	IRAK2	2.73245709434523	2.41698	0.88454453868714	5.34051917735425	0		NM_001098509	SGSM2	-3.56761533610554	-3.09161	0.866576048351346	0.117309357210247	0
HYDIN, axonemal central pair apparatus protein	HYDIN	5.33	1.85e-06			calcium binding tyrosine-(Y)-phosphorylation regulated	CABYR	-2.39	0.0035			NM_052854	CREB3L1	2.72987589443631	2.55556333333333	0.936146342235472	5.87896966339333	0		NM_017688	BSPRY	-3.56709175396602	-3.32728	0.932771072204861	0.0996297214341002	0
plectin	PLEC	5.33	1.82e-07			general transcription factor IIH subunit 2	GTF2H2	-2.39	3.2e-05			NM_004305	BIN1	2.72870254743191	2.26131333333333	0.828713754623618	4.79427722274508	0		NM_001281528	PSME1	-3.56248048110863	-2.91237	0.81751184755788	0.132827889293657	0
LDL receptor related protein 12	LRP12	5.32	1.23e-08			glutaredoxin 2	GLRX2	-2.39	5.48e-05			NM_201435	CCDC62	2.72635652323349	2.70845333333333	0.993433291006666	6.53620545664064	0		NM_018937	PCDHB3	-3.56035306556536	-2.96722	0.833406110393389	0.127872682620283	0
tubulin tyrosine ligase-like family member 7	TTLL7	5.32	1.14e-08			sodium channel and clathrin linker 1	SCLT1	-2.39	2.7e-05			NM_001002914	KCTD11	2.72395094855651	2.33322	0.856557274365175	5.03928831426811	0		NM_138426	GLCCI1	-3.55478296489688	-3.44923666666667	0.970308651956401	0.0915537845059874	0
Fas (TNFRSF6) associated factor 1	FAF1	5.3	1.76e-08			myoferlin	MYOF	-2.39	1.68e-05			NM_001110556	FLNA	2.72157672721917	2.64267666666667	0.971009430025102	6.24489219383284	0		NM_003910	BUD31	-3.55425373733433	-3.31235	0.931939654506558	0.100666111667459	0
selenoprotein N, 1	SEPN1	5.28	5.26e-07			zinc finger protein 670; zinc finger protein 695; ZNF670-ZNF695 readthrough (NMD candidate)	ZNF670; ZNF695; ZNF670-ZNF695	-2.39	0.0003			NM_018233	OGFOD1	2.71805717734534	2.23338666666667	0.821684946616157	4.70236545826046	0		NM_006198	PCP4	-3.55392668363977	-3.42224666666667	0.962948020965295	0.0932826984614599	0
brain-derived neurotrophic factor	BDNF	5.28	2.06e-07			WW domain containing E3 ubiquitin protein ligase 1	WWP1	-2.39	1.01e-05			ENST00000628947	DGKD	2.71675155991209	2.03268333333333	0.74820361321486	4.09165167670437	0		NM_001964	EGR1	-3.5536060938863	-3.38468	0.952463472477457	0.0957436090754174	0
chloride intracellular channel 6	CLIC6	5.28	3.87e-07			DnaJ (Hsp40) homolog, subfamily C, member 14	DNAJC14	-2.4	2.48e-05			NM_001002857	ANXA2	2.71642518784774	2.02425	0.745188937672839	4.06780352873346	0		NM_018725	IL17RB	-3.55104446879329	-3.01884333333333	0.850128281935933	0.123377965498891	0
SRY box 9	SOX9	5.27	5.8e-07			MKRN2 opposite strand	MKRN2OS	-2.4	9.86e-05			hsa_circ_0002323	PRKCA	2.71160174854569	2.64475666666667	0.975348488429441	6.25390223655675	0		NM_004807	HS6ST1	-3.54971216840185	-3.1827	0.896607907630133	0.110131570601246	0
STE20-related kinase adaptor beta	STRADB	5.26	1.79e-08			hyperpolarization activated cyclic nucleotide gated potassium channel 2	HCN2	-2.4	8.65e-05			NM_001077653	TBX20	2.70889455827886	2.23457333333333	0.824902293263531	4.70623490796698	0		NM_001242832	ARFGAP2	-3.54959818977938	-3.12162666666667	0.879430994655956	0.114893838235257	0
dedicator of cytokinesis 3	DOCK3	5.26	7.91e-08			fibroblast growth factor receptor substrate 2	FRS2	-2.4	3.9e-05			NM_001282236	CDKL1	2.70887978269551	2.52970666666667	0.933857117922542	5.77454256440459	0		NM_001135731	ZMAT4	-3.54782409751881	-3.17438666666667	0.894741841594315	0.110768020717981	0
ATPase type 13A2	ATP13A2	5.25	4.4e-07			spermatogenesis associated, serine-rich 2	SPATS2	-2.4	8.41e-06			NM_001170750	SRPX	2.70470594255391	2.50129333333333	0.924793077864686	5.66192772539185	0		NM_001256568	PPFIBP2	-3.54505371583473	-3.13317	0.883814534602125	0.113978214273403	0
gamma-glutamyltransferase 1	GGT1	5.24	6.28e-08			SLU7 homolog, splicing factor	SLU7	-2.4	5.88e-05			NM_003128	SPTBN1	2.70265233487662	2.04811	0.75781482270952	4.13563825963088	0		NM_019004	ANKIB1	-3.53944891443227	-3.45861666666667	0.977162476498527	0.0909604582942205	0
peroxisome proliferator-activated receptor gamma, coactivator 1 alpha	PPARGC1A	5.23	2.29e-08			v-crk avian sarcoma virus CT10 oncogene homolog	CRK	-2.4	1.5e-05			NM_030971	SFXN3	2.70033233758728	2.22904333333333	0.825469999490862	4.68822995002936	0		NM_001284497	FAM234A	-3.53902334406425	-3.17319333333333	0.896629670062928	0.110859681013986	0
casein kinase 2, alpha prime polypeptide	CSNK2A2	5.21	3.11e-08			transportin 1	TNPO1	-2.4	2.35e-05			NM_001144772	NSMAF	2.69735955539004	2.19487333333333	0.813711812704908	4.57849463913162	0		NM_001160154	MGAT4A	-3.53818828870881	-2.78345666666667	0.786689808326291	0.145243281259235	0
EPH receptor B2	EPHB2	5.2	1.25e-07			phospholipase C, gamma 1; ribosomal protein L23a pseudogene 81	PLCG1; RPL23AP81	-2.4	1.61e-05			NM_001252511	SOAT1	2.69348692385318	2.1416	0.795103173152339	4.41251138262218	0		NM_005105	RBM8A	-3.53815084219086	-2.89254666666667	0.817530624238611	0.134665605908383	0
sarcoglycan epsilon	SGCE	5.2	3.23e-06			long intergenic non-protein coding RNA 1089	LINC01089	-2.4	0.0001			NM_001031689	PLAA	2.69302739859409	2.38209333333333	0.884541068752926	5.21292583019652	0		NM_018964	SLC37A1	-3.53205520057479	-3.11235333333333	0.881173468870714	0.115634729703093	0
multiple C2 domains, transmembrane 1	MCTP1	5.2	2.99e-07			3-phosphoinositide dependent protein kinase 1	PDPK1	-2.4	4.6e-05			NM_001307952	HAPLN3	2.69209157743416	2.11507666666667	0.785662970901813	4.3321303909576	0		NM_152755	CNPY4	-3.53104332006656	-2.98353333333333	0.844943848855723	0.126434901223702	0
HRAS-like suppressor	HRASLS	5.19	4.97e-07			zinc finger protein 33B	ZNF33B	-2.4	1.69e-05			NM_001286563	GRAMD1B	2.69127322012734	2.42224666666667	0.900037442706042	5.36005077304423	0		NM_001142643	CASKIN2	-3.52856421924106	-3.29762333333333	0.934551032216327	0.101698948415124	0
BMP2 inducible kinase	BMP2K	5.19	5.2e-08			ubiquitin conjugating enzyme E2B	UBE2B	-2.4	3.7e-05			NM_001744	CAMK4	2.68818632960277	2.58308	0.960900653185636	5.99217600527651	0		NM_152458	ZNF785	-3.52502119245494	-3.35907	0.952921930565937	0.0974583765017717	0
serine/threonine kinase 40	STK40	5.19	4.9e-08			SFI1 centrin binding protein	SFI1	-2.41	3.56e-05			NM_001243925	MAPKAPK3	2.68284988059661	1.99918	0.745170281221782	3.99772712323858	0		NM_001243787	SMUG1	-3.52485921253436	-2.95317333333333	0.837813131041342	0.129123783885496	0
TAF9B RNA polymerase II, TATA box binding protein (TBP)-associated factor, 31kDa	TAF9B	5.18	1.43e-07			dynein, axonemal, light intermediate chain 1	DNALI1	-2.41	0.001			NM_053042	ZNF518B	2.6775070290843	2.55132666666667	0.952873937940403	5.8617306085934	0		NM_001042371	PGP	-3.52314901858187	-3.3679	0.955934586427354	0.0968637052176265	0
neuronal PAS domain protein 2	NPAS2	5.18	2.46e-07			preferentially expressed antigen in melanoma	PRAME	-2.41	1.93e-05			NM_001177465	MAMLD1	2.6746863456399	2.52591666666667	0.944378644914478	5.75939258888928	0		NM_001270526	STOM	-3.51942950331507	-3.23181666666667	0.918278562938256	0.106445239349068	0
caprin family member 2	CAPRIN2	5.18	3.89e-08			vesicle transport through interaction with t-SNAREs 1A	VTI1A	-2.41	4.63e-06			NM_030782	CLPTM1L	2.67338069970173	2.14996	0.804210189831875	4.43815483478508	0		NM_001287436	COBL	-3.51457963230218	-3.12404666666667	0.888882026730549	0.114701275001862	0
ubiquitin specific peptidase 40	USP40	5.17	2.9e-07			ELOVL fatty acid elongase 2	ELOVL2	-2.41	0.0009			NM_014654	SDC3	2.66922895217481	2.45655333333333	0.920323200949774	5.48903802423171	0		NM_207351	PRRT3	-3.51368550663571	-3.35101666666667	0.95370421181354	0.0980039245671943	0
synapse defective 1, Rho GTPase, homolog 1 (C. elegans)	SYDE1	5.17	1.86e-07			metastasis associated 1	MTA1	-2.41	1.38e-05			NM_148894	BOD1L1	2.66916330796732	2.26555	0.848786581636817	4.80837695084377	0		NM_198182	GRHL1	-3.51157833802638	-3.39588	0.967052326079842	0.0950032053409341	0
Transcript Identified by AceView, Entrez Gene ID(s) 220972	2021-03-08	5.16	4.96e-06			glucosidase, beta, acid	GBA	-2.41	9.37e-06			NM_001278708	PSMD2	2.66570844459126	1.94983	0.731449083997246	3.86329005801332	0		NM_001300886	RHOD	-3.5070858904894	-2.76025	0.787049443951549	0.147598503590841	0
pygopus family PHD finger 1	PYGO1	5.16	4.18e-08			dymeclin	DYM	-2.41	6.39e-05			NM_014695	CCDC144A	2.66549923408929	2.63065666666667	0.986928314599748	6.19307821539182	0		NM_007238	PXMP4	-3.49625567537646	-3.30368333333333	0.944920406307987	0.101272660770028	0
cache domain containing 1	CACHD1	5.16	4.85e-07			microseminoprotein, beta-	MSMB	-2.41	0.0014			NM_012081	ELL2	2.66488256435049	2.35720666666667	0.88454429407143	5.12377337542419	0		NR_029411	LOC100133091	-3.49521824280767	-3.07928666666667	0.880999826835737	0.118315691981415	0
ras homolog family member F (in filopodia)	RHOF	5.16	3.48e-07			protein phosphatase 1, regulatory subunit 37	PPP1R37	-2.41	0.0003			NM_001270497	ZNF334	2.66471581785903	2.18811	0.821141971438455	4.55708095570231	0		NM_014600	EHD3	-3.49361502562449	-3.26395666666667	0.934263404160631	0.104100098102989	0
S100 calcium binding protein A2	S100A2	5.15	1e-07			Transcript Identified by AceView, Entrez Gene ID(s) 57798; novel transcript, antisense to ERVW-1 and PEX1	AC007566.10; GATAD1	-2.41	0.0001			ENST00000599845	CSAG3	2.65886390919248	2.23828333333333	0.841819442354655	4.71835292341539	0		NM_004436	ENSA	-3.49199303656707	-3.03449333333333	0.868986078023942	0.122046824753747	0
carboxypeptidase D	CPD	5.15	1.79e-08			heat shock factor binding protein 1-like 1	HSBP1L1	-2.41	0.0016			NM_001168215	TMEM92	2.65882598678165	2.50367	0.941644926161771	5.67126275781155	0		NM_001304480	FGD4	-3.49093779128312	-2.82831	0.810186307834616	0.140797146436541	0
retinoic acid early transcript 1E	RAET1E	5.13	6.59e-07			serum/glucocorticoid regulated kinase family, member 3; C8orf44-SGK3 readthrough	SGK3; C8orf44-SGK3	-2.41	9.85e-06			NM_018351	FGD6	2.65659940969979	2.05269666666667	0.772678281554926	4.14880734853754	0		NM_001144070	ABCC3	-3.48535520528423	-3.71519333333333	1.06594396109201	0.0761404373336307	0
N-myc downstream regulated 1	NDRG1	5.13	3.57e-06			bone morphogenetic protein receptor type II	BMPR2	-2.42	1.54e-05			NM_006355	TRIM38	2.65359172358706	2.53325666666667	0.954652007748304	5.78876931895416	0		NM_021095	SLC5A6	-3.48431183174281	-2.83316	0.813118956285521	0.140324614398468	0
sperm associated antigen 16	SPAG16	5.12	1.2e-08			cellular repressor of E1A-stimulated genes 1	CREG1	-2.42	3.12e-05			NM_001104631	PDE4D	2.65221053548751	2.43169	0.916854060966552	5.39525070492386	0		NM_001017390	SULT1A4	-3.48429699168266	-2.60989333333333	0.749044452744238	0.163811286536587	0
KH domain containing, RNA binding, signal transduction associated 3	KHDRBS3	5.12	1.3e-07			interferon regulatory factor 1	IRF1	-2.42	0.001			NR_103833	FAM27E3	2.65021615560128	2.81092666666667	1.06064052953783	7.0173516832443	0		BC156846_2	BAGE5	-3.48268492506112	-2.95061333333333	0.847223735946067	0.129353111865681	0
tetraspanin 5	TSPAN5	5.1	2.46e-07			MTOR associated protein, LST8 homolog	MLST8	-2.42	1.99e-05			NM_000660	TGFB1	2.64779008710007	2.66482333333333	1.0064330047598	6.34149649102712	0		NM_024096	DCTPP1	-3.47811713477739	-2.66157666666667	0.765234914044094	0.158046756527447	0
phosphodiesterase 4D, cAMP-specific	PDE4D	5.1	1.2e-06			ATP synthase, H+ transporting, mitochondrial Fo complex subunit F2	ATP5J2	-2.42	1.52e-05			NM_013261	PPARGC1A	2.64170772610151	2.20374333333333	0.834211639523611	4.60673092323411	0		NM_004664	LIN7A	-3.4777224232893	-3.56949333333333	1.02638822162156	0.0842316750672768	0
ubiquitin conjugating enzyme E2Q family member 2-like	UBE2Q2L	5.09	4.24e-08			emopamil binding protein-like	EBPL	-2.42	1.15e-05			NM_006727	CDH10	2.63761804428933	2.88514666666667	1.09384551448352	7.38780950409447	0		NM_006234	POLR2J	-3.47695697706098	-2.85852666666667	0.822134609523681	0.137878874597431	0
matrix-remodelling associated 8	MXRA8	5.08	3.66e-07			dual specificity phosphatase 16	DUSP16	-2.42	0.0002			NM_001008211	OPTN	2.63605346516439	2.33556333333333	0.886007573138384	5.0474801548556	0		NM_001199513	TGIF2	-3.47487141345544	-2.68685333333333	0.773223815686897	0.155301822650228	0
small glutamine-rich tetratricopeptide repeat (TPR)-containing, beta	SGTB	5.07	2.9e-06			family with sequence similarity 127, member B	FAM127B	-2.42	1.05e-05			NM_001185054	ADD2	2.63568346796603	2.36016333333333	0.895465393329148	5.13428483047428	0		NM_001199085	TDRD5	-3.46582599921573	-3.25254	0.938460269135266	0.104927155087623	0
GLIS family zinc finger 3	GLIS3	5.05	2.36e-08			protein phosphatase 1, regulatory subunit 3B	PPP1R3B	-2.42	0.0002			NM_000824	GLRB	2.63558520910881	2.06105666666667	0.782011015824296	4.17291827620432	0		NM_002646	PIK3C2B	-3.46389216339142	-2.9918	0.86371049064957	0.125712498794706	0
sterile alpha motif domain containing 9	SAMD9	5.05	1.45e-07			endonuclease G	ENDOG	-2.42	2.42e-05			NM_153757	NAP1L5	2.63230157940681	2.30291	0.874865561763999	4.93452083820745	0		NM_006186	NR4A2	-3.46231077174574	-3.88395	1.12177971766574	0.0677352204109724	0
solute carrier family 35, member F2	SLC35F2	5.03	2.98e-07			cytochrome c oxidase assembly homolog 15 (yeast)	COX15	-2.42	6.57e-05			NM_001136257	SGMS2	2.63033149912472	2.58428666666667	0.982494665606455	5.99718994342398	0		NM_001190807	CYB5A	-3.45950225011138	-3.29721333333333	0.953088940244851	0.101727854381466	0
MER proto-oncogene, tyrosine kinase	MERTK	5.02	5.08e-06			gastrin-releasing peptide	GRP	-2.42	0.0061			NM_173545	APLF	2.62960394248359	2.28676333333333	0.869622720132352	4.87960150201634	0		NM_001290229	SCAMP1	-3.45741523913611	-2.76082	0.798521383474273	0.147540199841955	0
chromosome 6 open reading frame 52	C6orf52	5	2.49e-06			ras homolog family member V	RHOV	-2.42	0.0007			NM_001105237	CORO1C	2.62316590892703	2.08581666666667	0.795152399460635	4.24515334024188	0		NM_001100879	ST20	-3.4559843186383	-2.60721333333333	0.754405429235457	0.164115870840315	0
plastin 3	PLS3	4.99	3.3e-08			APH1A gamma secretase subunit	APH1A	-2.42	4.82e-05			NM_005842	SPRY2	2.62002063408489	2.49833333333333	0.953554831145802	5.65032296854478	0		NM_001276289	PRKAR1A	-3.44966266647875	-3.60939666666667	1.04630423772739	0.0819338452130922	0
DDB1 and CUL4 associated factor 10	DCAF10	4.98	3.07e-07			cyclin-dependent kinase 19	CDK19	-2.42	1.44e-05			NM_000067	CA2	2.6187206170793	2.60071666666667	0.993124905995999	6.06587877625866	0		ENST00000515340	SPDYE16	-3.44956304511623	-3.25710333333333	0.944207509975682	0.104595788371954	0
S100 calcium binding protein A3	S100A3	4.97	7.93e-08			ferrochelatase	FECH	-2.42	2.38e-05			NM_002047	GARS	2.61518275588921	2.03705666666667	0.778934727249693	4.10407377938899	0		NM_000875	IGF1R	-3.44666070667794	-2.95238666666667	0.856593357433294	0.129194211157133	0
sterol O-acyltransferase 1	SOAT1	4.97	1.81e-08			RNA pseudouridylate synthase domain containing 1	RPUSD1	-2.42	1.69e-05			NM_001128431	SLC39A14	2.61275555295118	2.29185666666667	0.877179904594578	4.89685903712074	0		NM_001145337	MDM2	-3.44630331128238	-2.76727333333333	0.802968596604348	0.146881710173635	0
HIG1 hypoxia inducible domain family, member 1A	HIGD1A	4.97	3.09e-08			NADH dehydrogenase (ubiquinone) 1 beta subcomplex, 7, 18kDa	NDUFB7	-2.43	5.87e-05			NM_052852	ZNF486	2.60703715504254	2.41822333333333	0.927575323833032	5.34512369000808	0		NM_001537	HSBP1	-3.44263685749309	-2.64128666666667	0.767227789628104	0.160285223155688	0
Memczak2013 ANTISENSE, CDS, coding, downstream_end, upstream_start, UTR3, UTR5 best transcript NM_004065; CDR1 antisense RNA; CDR1 antisense RNA [Source:HGNC Symbol;Acc:HGNC:48926]	CDR1; CDR1-AS	4.96	1.43e-08			HIV-1 Tat interactive protein 2	HTATIP2	-2.43	8.25e-05			NM_001031716	NABP1	2.60431382679396	2.09956666666667	0.806188042725762	4.28580635580667	0		NM_001287497	TMEM168	-3.44129748170697	-3.17305	0.922050481502136	0.11087069559193	0
neuron navigator 2	NAV2	4.96	0.0001			ribosomal protein S25	RPS25	-2.43	1.47e-05			NM_007051	FAF1	2.60189934081758	2.11435	0.812617908322166	4.32994890284841	0		NM_001248006	TRIM3	-3.43931241157164	-3.09613333333333	0.900218695724276	0.116942128981887	0
SPT3 homolog, SAGA and STAGA complex component	SUPT3H	4.95	7.86e-07			N-ethylmaleimide-sensitive factor	NSF	-2.43	7.89e-06			NM_001198670	TMEM136	2.60085034120607	2.26855333333333	0.872235244524435	4.81839722557808	0		NM_006399	BATF	-3.43792091265417	-2.78153666666667	0.809075233938189	0.145436705883679	0
5-nucleotidase, cytosolic II	NT5C2	4.94	6.9e-07			polymerase (DNA directed), alpha 2, accessory subunit	POLA2	-2.43	1.2e-05			NM_017593	BMP2K	2.60080608105639	1.92159	0.738844012245423	3.78840350170451	0		NM_018364	RSBN1	-3.4373696495113	-2.692	0.783156970150921	0.154748786354681	0
claudin domain containing 1	CLDND1	4.93	1.24e-08			heterogeneous nuclear ribonucleoprotein A/B	HNRNPAB	-2.44	2.89e-05			NM_002695	POLR2E	2.59795923734933	2.19279333333333	0.844044549201865	4.57189836839547	0		NM_004907	IER2	-3.43662301419387	-3.1542	0.917819611570018	0.112328817666302	0
excision repair cross-complementation group 2	ERCC2	4.92	4.04e-08			coiled-coil-helix-coiled-coil-helix domain containing 2	CHCHD2	-2.44	2.94e-06			NM_001193455	NSUN2	2.5977349525577	2.02553666666667	0.779731844725861	4.07143301499424	0		NM_003309	TSPYL1	-3.43195332053943	-2.66121	0.775421385854315	0.158086929842352	0
centrosomal protein 126kDa	CEP126	4.92	4.88e-08			ubiquitin-conjugating enzyme E2Q family member 1	UBE2Q1	-2.44	1.77e-05			NM_014521	SH3BP4	2.59746948185637	2.25878333333333	0.869609190449089	4.78587704689238	0		NM_138796	SPATA17	-3.42522717816351	-2.97237	0.867787695645251	0.127417028245114	0
regulator of G-protein signaling 20	RGS20	4.92	1.21e-05			general transcription factor IIIA	GTF3A	-2.44	1.19e-05			NM_001042581	SNUPN	2.59199380939549	2.22130666666667	0.856987643494692	4.66315591156343	0		NM_173685	NSMCE2	-3.42518054369516	-2.97412333333333	0.868311405893012	0.12726227008921	0
uroporphyrinogen decarboxylase	UROD	4.91	2.47e-08			Transcript Identified by AceView, Entrez Gene ID(s) 205564	SENP5	-2.44	2.57e-05			NM_001199745	ARL2	2.59068746290749	2.74029666666667	1.05774884307784	6.68207727419027	0		NM_001204504	DGKH	-3.4236239097918	-2.97506333333333	0.868980767666813	0.127179378301879	0
butyrylcholinesterase	BCHE	4.91	4.51e-06			transmembrane protein 229B	TMEM229B	-2.44	0.0003			NM_018218	USP40	2.59025064953828	2.27198333333333	0.877128757303207	4.82986656881711	0		NM_003107	SOX4	-3.41965307017293	-3.77049666666667	1.10259625444285	0.0732769534330849	0
insulin like growth factor binding protein 3	IGFBP3	4.91	2.44e-08			threonine synthase-like 2	THNSL2	-2.44	9.81e-05			NM_030792	GDPD5	2.58961555317217	2.31351333333333	0.893381000318514	4.97092154370048	0		NM_001037175	SUSD4	-3.41370652110768	-3.12855666666667	0.916469136207851	0.114343267932413	0
glutamic pyruvate transaminase (alanine aminotransferase) 2	GPT2	4.91	6.29e-08			Memczak2013 ALT_ACCEPTOR, ALT_DONOR, coding, INTERNAL, intronic best transcript NM_001098207	HNRNPF	-2.44	0.0018			NM_001243280	ALCAM	2.58873801914728	2.08257666666667	0.804475636879108	4.23563028560453	0		NM_005187	CBFA2T3	-3.40954881650626	-3.35397666666667	0.983701025317322	0.0978030545155403	0
Rab interacting lysosomal protein-like 2	RILPL2	4.9	2.09e-06			colorectal neoplasia differentially expressed (non-protein coding)	CRNDE	-2.44	5.84e-06			NM_001306129	FN1	2.5858122140576	2.67309333333333	1.03375385064748	6.37795241255286	0		NM_030938	VMP1	-3.40400509352002	-2.65886	0.781097538620462	0.158344646830241	0
ecotropic viral integration site 5-like	EVI5L	4.9	4.44e-06			ring finger and WD repeat domain 2, E3 ubiquitin protein ligase	RFWD2	-2.44	3.93e-06			NM_032040	CCDC8	2.58479181574819	2.44677333333333	0.946603636867788	5.45195378705373	0		NM_001253849	VTCN1	-3.4038647984413	-3.24096333333333	0.952142204595623	0.105772512791239	0
chromosome 20 open reading frame 194	C20orf194	4.9	4.59e-08			phosphoenolpyruvate carboxykinase 2 (mitochondrial)	PCK2	-2.44	3.36e-05			NM_001080471	PEAR1	2.58360142387447	2.29961333333333	0.890080533352835	4.92325796015281	0		NM_001283	AP1S1	-3.39494445602279	-2.72824	0.803618449533093	0.150909967171165	0
glutamate-cysteine ligase, modifier subunit	GCLM	4.89	3.55e-08			AT rich interactive domain 5B (MRF1-like)	ARID5B	-2.44	0.0002			NM_001848	COL6A1	2.58179253913587	2.34065333333333	0.906600084186761	5.06531971779119	0		NM_001023587	ABCC5	-3.39196901647877	-3.62665666666667	1.0691892081112	0.0809594519094601	0
zinc finger protein 622	ZNF622	4.89	1.32e-07			xeroderma pigmentosum, complementation group C	XPC	-2.44	1.28e-05			NM_001145199	C12orf75	2.58003138724746	2.27794333333333	0.88291303144323	4.84986077802403	0		NM_000098	CPT2	-3.39130308134287	-3.30843333333333	0.97556403953824	0.10093977399554	0
hypoxia inducible factor 1, alpha subunit (basic helix-loop-helix transcription factor)	HIF1A	4.89	4.44e-08			pleckstrin homology domain containing, family G (with RhoGef domain) member 5	PLEKHG5	-2.44	1.45e-05			NM_001293291	MYEOV	2.57834244648412	2.24705	0.871509524680913	4.7471117101301	0		NM_001135218	TAF12	-3.39053981872723	-3.00927666666667	0.887550899725554	0.124198816684912	0
tocopherol (alpha) transfer protein	TTPA	4.89	1.89e-07			tumor protein p53 inducible protein 3	TP53I3	-2.44	0.0006			NM_001015051	RUNX2	2.57558911388326	2.55845	0.993345555861036	5.8907445809911	0		NM_032936	TMEM60	-3.38514637417091	-2.96073666666667	0.874625891883866	0.128448623350384	0
bone marrow stromal cell antigen 2	BST2	4.87	0.0011			superkiller viralicidic activity 2-like 2 (S. cerevisiae)	SKIV2L2	-2.44	6.64e-06			NM_001003931	PARP3	2.57494311857491	2.21760333333333	0.861224202327488	4.65120115013893	0		NM_001243723	SETMAR	-3.3846730472508	-2.62224666666667	0.774741497940719	0.162414611382813	0
QKI, KH domain containing, RNA binding	QKI	4.87	2.81e-08			zinc finger and SCAN domain containing 29	ZSCAN29	-2.44	6.02e-06			NM_006404	PROCR	2.57309649522109	2.58602666666667	1.00502514051439	6.00442737441591	0		NM_001099432	BCAS3	-3.38382563178289	-3.23599	0.95631109641279	0.106137766494241	0
RNA binding protein, fox-1 homolog (C. elegans) 2	RBFOX2	4.85	3.81e-08			surfeit 1	SURF1	-2.45	3.3e-05			NM_003507	FZD7	2.5718508790126	2.22427	0.864851853640114	4.67274399944484	0		NM_001130475	THAP5	-3.38292737802167	-2.81369666666667	0.83173427988635	0.142230554975301	0
sperm associated antigen 1	SPAG1	4.85	2.19e-07			G protein-coupled receptor 37 like 1	GPR37L1	-2.45	1.18e-05			NM_001031695	RBFOX2	2.57081671456542	2.14565666666667	0.834620630288448	4.42493623837656	0		NR_049729	ASB16-AS1	-3.37746690914612	-2.6767	0.792517017043615	0.156398653818775	0
oncostatin M receptor	OSMR	4.84	2.58e-08			karyopherin alpha 2 (RAG cohort 1, importin alpha 1)	KPNA2	-2.45	1.05e-05			NM_001142776	CHAC1	2.56668822025768	2.12981666666667	0.82979173312014	4.37661860221526	0		NM_000908	NPR3	-3.37136753475779	-2.68454	0.796276280270007	0.155551045849867	0
growth arrest and DNA-damage-inducible, alpha	GADD45A	4.83	1.61e-06			transmembrane protein 251	TMEM251	-2.45	1.2e-05			NM_001033583	ACOT9	2.5634657844461	1.94278	0.757872413116597	3.84445741839293	0		NM_001079843	CASZ1	-3.36457336256409	-2.77480666666667	0.824712784551092	0.146116735636192	0
leucine rich repeat containing 49	LRRC49	4.82	9.03e-08			RAD9 checkpoint clamp component A	RAD9A	-2.45	9.34e-06			NM_001164460	STEAP1B	2.5618519981953	2.24995666666667	0.878253961685394	4.75668558425976	0		NM_001193329	C9orf3	-3.36252174921118	-3.00141666666667	0.892608848513999	0.124877315432211	0
TAO kinase 3	TAOK3	4.82	7.49e-08			HECT and RLD domain containing E3 ubiquitin protein ligase family member 1	HERC1	-2.45	1.04e-05			NM_001099668	HIGD1A	2.56150477448461	1.96715666666667	0.767969158699876	3.90996763793361	0		NM_002623	PFDN4	-3.36132765145838	-2.76863	0.823671562871526	0.14674365199062	0
zinc finger, SWIM-type containing 6	ZSWIM6	4.82	2.58e-08			S100 calcium binding protein A16	S100A16	-2.45	9.55e-06			NM_001035534	FAM129B	2.56095584194317	2.04005333333333	0.796598402800028	4.11260733806377	0		NM_014455	RNF115	-3.35870714508481	-2.65388666666667	0.790151255238316	0.158891442657239	0
ecotropic viral integration site 5	EVI5	4.82	1.68e-07			solute carrier family 16 (monocarboxylate transporter), member 1	SLC16A1	-2.45	0.001			NM_001144382	PLCL2	2.55599840291536	2.4077	0.941980244296628	5.30627703836642	0		NM_001159694	EMCN	-3.3568981328026	-3.19585333333333	0.952025711505635	0.109132042864409	0
DLC1 Rho GTPase activating protein	DLC1	4.82	3.26e-08			potassium channel tetramerization domain containing 2	KCTD2	-2.45	9.42e-05			NM_007284	TWF2	2.55598964800476	2.34862333333333	0.918870440326979	5.09337992036676	0		ENST00000584888	ERBB2	-3.35676353502987	-2.65206333333333	0.790065581223533	0.159092382708547	0
acyl-CoA thioesterase 9	ACOT9	4.8	3.3e-08			late endosomal/lysosomal adaptor, MAPK and MTOR activator 3	LAMTOR3	-2.45	2.48e-05			ENST00000379591	GCNT6	2.55420537439731	2.40892	0.943119149363	5.31076613395877	0		NM_001282987	DHRS4	-3.3517945733978	-2.96283666666667	0.883955326553072	0.128261788380356	0
LIM domain containing preferred translocation partner in lipoma	LPP	4.8	1.66e-08			electron-transferring-flavoprotein dehydrogenase	ETFDH	-2.46	1.68e-05			hsa_circ_0002930	KCNQ5	2.5507592573271	2.09499666666667	0.821322773071881	4.27225176118246	0		NM_002963	S100A7	-3.34882010543781	-3.71578666666667	1.10958085226285	0.0761091296978269	0
lymphocyte antigen 96	LY96	4.8	4.66e-07			CKLF-like MARVEL transmembrane domain containing 4	CMTM4	-2.46	1.91e-05			NM_001256566	F2RL2	2.54751844381721	2.30418	0.904480203310091	4.93886659419677	0		NM_175054	HIST4H4	-3.34725495110471	-3.07868666666667	0.919764616570539	0.118364908327945	0
patatin-like phospholipase domain containing 6	PNPLA6	4.8	1.41e-06			Kruppel-like factor 9	KLF9	-2.46	0.0014			NM_017906	PAK1IP1	2.54731205716522	1.9949	0.783139228815189	3.98588476125767	0		NM_001286138	SMPDL3A	-3.34401233076588	-2.91202	0.870816166916783	0.132860117449736	0
Nipped-B homolog (Drosophila)	NIPBL	4.78	4.2e-08			family with sequence similarity 193, member B	FAM193B	-2.46	0.0003			hsa_circ_0002509	RAD51B	2.54686809279032	2.19123666666667	0.860365196324704	4.56696795455449	0		NM_000951	PRRG2	-3.34335600213239	-2.65157666666667	0.793088341467524	0.159146058653776	0
FERM domain containing 6	FRMD6	4.78	9.71e-07			zinc finger protein 574	ZNF574	-2.46	3.39e-05			NM_001256135	CSE1L	2.54529943302296	1.98754666666667	0.780869488626778	3.96562062318454	0		NM_178831	GATS	-3.34304077953102	-2.83343	0.847560705017033	0.140298355140826	0
transmembrane protein 136	TMEM136	4.77	1.59e-06			ubiquinol-cytochrome c reductase core protein II	UQCRC2	-2.46	1.77e-05			NM_001042404	CEP170	2.54262919185912	2.04100666666667	0.802715029466931	4.11532584837376	0		NM_001145770	ADGRG1	-3.34140839001779	-3.76695	1.1273539658467	0.0734573163187052	0
Kv channel interacting protein 3, calsenilin	KCNIP3	4.77	7.68e-08			NADH dehydrogenase (ubiquinone) 1 beta subcomplex, 11, 17.3kDa	NDUFB11	-2.46	6.43e-06			NM_001039476	NPRL3	2.54071015416886	2.30204666666667	0.906064260375946	4.93156882008301	0		NM_003509	HIST1H2AI	-3.34113460650102	-2.56300666666667	0.767106677378305	0.169222502905746	0
coiled-coil domain containing 144A	CCDC144A	4.76	1.85e-07			S100 calcium binding protein A7A	S100A7A	-2.46	8.47e-05			ENST00000625939	KIF15	2.54033825184649	2.08184333333333	0.819514224855728	4.23347782823352	0		NM_004502	HOXB7	-3.33856768966954	-2.97484666666667	0.891054770544768	0.127198479775481	0
dedicator of cytokinesis 11	DOCK11	4.76	1.33e-07			coiled-coil domain containing 117	CCDC117	-2.46	6e-05			NM_001006666	APOBEC3F	2.54007269647823	2.42542	0.954862434985742	5.37185364729391	0		NM_003821	RIPK2	-3.33775563856858	-2.59355666666667	0.777036112739197	0.165676780996836	0
transcobalamin II	TCN2	4.76	1.33e-06			activin A receptor type IB	ACVR1B	-2.46	2.09e-05			NM_019891	ERO1B	2.53963072680884	2.27282666666667	0.894943758033111	4.83269071258196	0		ENST00000420243.1	POU6F2-AS2	-3.33623908082133	-2.96659333333333	0.889202860306704	0.127928239028199	0
CSAG family, member 3	CSAG3	4.76	7.35e-07			hydroxymethylbilane synthase	HMBS	-2.46	3.34e-06			NM_000722	CACNA2D1	2.53959900252095	2.26660333333333	0.892504419431326	4.8118889010342	0		NM_014972	TCF25	-3.33529084098603	-2.68484	0.804979274073223	0.155518703282048	0
RAB31, member RAS oncogene family	RAB31	4.75	9.75e-08			proteasome 26S subunit, non-ATPase 12	PSMD12	-2.46	2.42e-05			NM_001136037	LIMS2	2.53682675617538	2.45952333333333	0.969527512017182	5.50034965592036	0		NM_002353	TACSTD2	-3.32725915921702	-2.51983	0.75732904454397	0.174363503210331	0
Ly1 antibody reactive	LYAR	4.75	5.51e-08			neuroguidin, EIF4E binding protein	NGDN	-2.46	4.29e-05			NM_194250	ZNF804A	2.5351845876889	2.47991333333333	0.978198331346771	5.5786395310861	0		NM_006045	ATP9A	-3.32686443435047	-2.75187333333333	0.827167258431017	0.148457992097221	0
PTEN induced putative kinase 1; microRNA 6084	PINK1; MIR6084	4.75	3.74e-07			carnosine N-methyltransferase 1	CARNMT1	-2.47	5.21e-05			NM_001130058	SLC44A5	2.53224205191494	2.32756	0.919169633977068	5.01955684332165	0		NM_001077206	SEC31A	-3.32587803089509	-2.79665	0.840875694785278	0.143921097657112	0
WD repeat domain 35	WDR35	4.75	1.15e-07			solute carrier family 29 (equilibrative nucleoside transporter), member 2	SLC29A2	-2.47	2.28e-05			NM_001002796	MCTP1	2.53006180956305	2.69964	1.06702531526937	6.4963979030179	0		NM_001078173	FAM127C	-3.32482288611069	-2.65058333333333	0.79721038507225	0.159255672616395	0
apolipoprotein C-I	APOC1	4.75	9.9e-08			mitochondrial ribosomal protein S11	MRPS11	-2.47	4.31e-05			NM_018014	BCL11A	2.52808149849644	2.02408	0.800638745706499	4.06732422726028	0		NM_001300788	FAM120C	-3.32425265985602	-2.54541	0.765708945874845	0.171299162136572	0
biotinidase	BTD	4.74	1.06e-07			N(alpha)-acetyltransferase 16, NatA auxiliary subunit	NAA16	-2.47	0.0005			NM_153259	MCOLN2	2.5267338333675	2.51768333333333	0.996418103120065	5.72661785365433	0		NM_001353	AKR1C1	-3.32274861707504	-4.04196	1.21645073576408	0.0607084016423156	0
coiled-coil-helix-coiled-coil-helix domain containing 7	CHCHD7	4.73	1.03e-06			solute carrier family 24 (sodium/potassium/calcium exchanger), member 3	SLC24A3	-2.47	0.0002			NM_001303524	TUBB6	2.52509756095357	2.25829666666667	0.894340361967577	4.7842628914655	0		NM_005794	DHRS2	-3.32163113396725	-3.22868666666667	0.972018426022646	0.106676428387449	0
ectopic P-granules autophagy protein 5 homolog (C. elegans)	EPG5	4.73	4.78e-08			mevalonate (diphospho) decarboxylase	MVD	-2.47	1.07e-05			NM_004075	CRY1	2.52408929016161	2.25490333333333	0.893353235213387	4.77302314868355	0		NM_030777	SLC2A10	-3.32105151183934	-3.38539666666667	1.01937493429353	0.0956960597241696	0
Jeck2013 ALT_ACCEPTOR, ALT_DONOR, coding, INTERNAL, intronic best transcript NM_015589	SAMD4A	4.73	1.37e-06			pleckstrin and Sec7 domain containing 4	PSD4	-2.47	0.0001			NM_001195797	LY96	2.52320265798084	2.19317666666667	0.869203533742997	4.57311331254203	0		NM_001042610	DBNDD1	-3.31914667384495	-3.14006	0.94604436277066	0.11343517668017	0
ADP-ribosylation factor 4	ARF4	4.72	2.17e-08			potassium channel, inwardly rectifying subfamily J, member 3	KCNJ3	-2.47	0.0001			NM_001009562	SLCO1B7	2.52204569747588	2.02413	0.802574672626193	4.06746519241903	0		NM_001277176	WDR72	-3.31371397495373	-3.15988333333333	0.953577574050414	0.11188718150001	0
polypyrimidine tract binding protein 2	PTBP2	4.72	8.58e-07			Transcript Identified by AceView, Entrez Gene ID(s) 1488	CTBP2	-2.47	0.0002			NM_014840	NUAK1	2.52037955940842	2.05567	0.815619215894015	4.1573666818253	0		NM_207446	FAM174B	-3.30944812750895	-3.39426	1.02562719499547	0.0951099442085324	0
Transcript Identified by AceView, Entrez Gene ID(s) 58155	PTBP2	4.72	4.43e-08			CCR4-NOT transcription complex subunit 6	CNOT6	-2.47	6.69e-06			NM_024298	MBOAT7	2.51948759397623	2.29974333333333	0.912782162068082	4.92370161064963	0		NM_001242864	PRMT2	-3.30419771622865	-2.71865	0.822786719646735	0.151916449678501	0
Kruppel-like factor 12	KLF12	4.71	1.06e-06			THUMP domain containing 1	THUMPD1	-2.47	1.91e-05			NM_001201466	ROPN1L	2.51758184117049	2.30243666666667	0.914542927270322	4.93290213847026	0		NM_001034077	HIST2H4B	-3.29982973867242	-2.57255666666667	0.779602849358419	0.168106024515572	0
phospholipase C, epsilon 1	PLCE1	4.71	7.99e-07			DnaJ (Hsp40) homolog, subfamily C, member 15	DNAJC15	-2.47	3.2e-05			NM_003115	UAP1	2.51738917734341	2.01324	0.799733318200949	4.03687803567424	0		NM_001037333	CYFIP2	-3.29912658096341	-2.92980666666667	0.888055245764807	0.131232170494987	0
DEP domain containing 7	DEPDC7	4.71	1.62e-06			MAP kinase interacting serine/threonine kinase 2	MKNK2	-2.47	0.0002			NM_003114	SPAG1	2.51593550106872	2.63033333333333	1.04546930245868	6.19169039316102	0		NM_032554	HCAR1	-3.29870558518343	-3.27488333333333	0.992778303114683	0.103314644194478	0
syntaxin 2	STX2	4.7	1.64e-07			F-box and leucine-rich repeat protein 16	FBXL16	-2.47	4.27e-06			NM_207330	NIPAL1	2.51205664264096	2.11387666666667	0.841492437226382	4.32852852437989	0		NM_001142749	KIAA1324L	-3.29780688228938	-2.866	0.869062410959125	0.137166492197405	0
solute carrier family 36 (proton/amino acid symporter), member 4	SLC36A4	4.69	1.65e-08			NOP2/Sun domain family, member 5 pseudogene 2; NOP2/Sun domain family, member 5 pseudogene 1	NSUN5P2; NSUN5P1	-2.47	1.37e-05			NM_022831	AIDA	2.50988680727753	2.07255333333333	0.825755698354154	4.2063046191385	0		NM_004965	HMGN1	-3.29696889660515	-2.84947333333333	0.86427061422005	0.138746825335704	0
pecanex-like 2 (Drosophila)	PCNXL2	4.68	2.71e-07			single stranded DNA binding protein 4	SSBP4	-2.47	0.0003			NM_001289009	SLFN12	2.50779777157031	2.18572666666667	0.871572138489471	4.54955886936441	0		NM_005234	NR2F6	-3.29359919564267	-2.93264333333333	0.890406864688676	0.130974391701114	0
MyoD family inhibitor domain containing	MDFIC	4.68	2.84e-07			family with sequence similarity 96, member A	FAM96A	-2.48	2.38e-05			NM_001206864	STRADB	2.50752544575626	2.05961	0.821371525256379	4.16873596747449	0		NM_001145161	UBE2QL1	-3.29277935623145	-3.20905333333333	0.974572841408376	0.108138088616631	0
phosphoglucomutase 1	PGM1	4.68	1.38e-06			SWI5 homologous recombination repair protein	SWI5	-2.48	0.0002			NM_001303228	TMEM156	2.50664837396482	2.20048333333333	0.877858799897322	4.59633303079191	0		NM_018975	TERF2IP	-3.29191927821937	-2.88754333333333	0.877161038679913	0.135133443249167	0
SNF2 histone linker PHD RING helicase, E3 ubiquitin protein ligase	SHPRH	4.65	1.94e-05			N-acetyltransferase 1 (arylamine N-acetyltransferase)	NAT1	-2.48	2.49e-06			NM_002668	PLP2	2.50606685948329	1.89090333333333	0.754530281655458	3.70867368060164	0		NM_001030007	AP1G1	-3.29083258746976	-2.78034666666667	0.84487636267283	0.145556718133369	0
zinc finger, DHHC-type containing 15	ZDHHC15	4.64	9.66e-07			MCM3AP antisense RNA 1	MCM3AP-AS1	-2.48	5.53e-06			NM_022917	NOL6	2.50421469773191	2.02188333333333	0.807392167758049	4.06113597762064	0		hsa_circ_0001166	SULF2	-3.28744238367047	-3.33814666666667	1.01542362635709	0.0988821096250476	0
phosphodiesterase 9A	PDE9A	4.64	7.72e-07			lysyl-tRNA synthetase	KARS	-2.48	1.24e-05			NM_024116	TAF1D	2.50357699446119	1.91655666666666	0.765527351827716	3.77520939442068	0		NM_001099274	TINF2	-3.28032333290735	-3.07527333333333	0.93749091819181	0.118645284426484	0
coronin, actin binding protein, 1C	CORO1C	4.63	4.18e-08			solute carrier family 35 (CMP-sialic acid transporter), member A1	SLC35A1	-2.48	1.35e-05			NM_016445	PLEK2	2.50268468805909	2.24570666666667	0.897319057962624	4.74269360009376	0		NM_001080467	MYO5B	-3.27922137499687	-2.93728	0.895724827361741	0.130554129795491	0
engulfment and cell motility 1	ELMO1	4.63	3.08e-05			pleckstrin homology domain containing, family A member 7	PLEKHA7	-2.48	2.93e-05			NM_001253775	CREB3L2	2.50096878329681	2.05258666666667	0.820716628042402	4.14849102984394	0		NM_018971	GPR27	-3.27572414576316	-2.65998666666667	0.812030118624948	0.158221036512399	0
Transcript Identified by AceView, Entrez Gene ID(s) 5747	PTK2	4.63	3.68e-06			protein arginine methyltransferase 9	PRMT9	-2.48	5.13e-05			NM_173808	NEGR1	2.49868733188694	2.12374666666667	0.849944944917486	4.35824308600095	0		NM_001304507	ZBTB25	-3.2745596999509	-3.08856	0.943198561945997	0.117557623130256	0
calpain 5	CAPN5	4.63	2.9e-07			Transcript Identified by AceView, Entrez Gene ID(s) 257415	FAM133B	-2.48	1.87e-05			NM_001305581	C10orf11	2.4946254391264	1.93897666666667	0.77726164267197	3.83433573909358	0		NR_028059	PMS2P3	-3.27392426906305	-2.90193	0.886376642068904	0.133792578802256	0
SUMO1/sentrin/SMT3 specific peptidase 3	SENP3	4.62	5.39e-08			chromobox homolog 8	CBX8	-2.49	0.0047			NM_015703	RRP7A	2.49175839834989	2.06634666666667	0.829272480042631	4.18824740524564	0		ENST00000629920	SLC16A1	-3.27371258887879	-2.93456666666667	0.896403269070032	0.130799899126273	0
deoxynucleotidyltransferase, terminal, interacting protein 2	DNTTIP2	4.6	3.71e-08			Transcript Identified by AceView, Entrez Gene ID(s) 1997; 100128628	ELF1	-2.49	0.0008			NM_001078175	SLC29A1	2.49008003275873	2.14892333333333	0.862993680951117	4.43496688831575	0		NM_015375	DSTYK	-3.27200332526537	-2.79981666666667	0.855688820682845	0.143605542174223	0
Memczak2013 ALT_ACCEPTOR, ALT_DONOR, coding, INTERNAL, intronic best transcript NM_139207	NAP1L1	4.6	2.69e-06			TRAF-type zinc finger domain containing 1	TRAFD1	-2.49	6.58e-06			NM_194272	RBPMS2	2.48939943816368	2.92272333333333	1.17406764399742	7.58276142996972	0		NM_001146695	KDM4C	-3.2706121878202	-2.48304	0.759197317629669	0.178867105684914	0
thymidine kinase 2, mitochondrial	TK2	4.59	2.81e-06			RAB3A interacting protein	RAB3IP	-2.49	1.68e-05			NM_006785	MALT1	2.48809930372806	2.13889666666667	0.85965084410491	4.40425092570277	0		NM_001184705	HADH	-3.26957718757277	-2.61588333333333	0.800067771232304	0.163132559996367	0
polymerase (RNA) II (DNA directed) polypeptide E, 25kDa	POLR2E	4.59	9.43e-08			polo-like kinase 2	PLK2	-2.49	0.0001			NM_001198805	MSANTD3	2.48314811009595	2.25618666666667	0.908599312901832	4.7772708273152	0		NM_001193635	DHRS4L2	-3.26921139355976	-2.92744666666667	0.89545958160847	0.131447019348078	0
myosin, heavy chain 10, non-muscle	MYH10	4.58	4.17e-08			LysM, putative peptidoglycan-binding, domain containing 1	LYSMD1	-2.49	3.31e-06			NM_001308173	CCNJL	2.48091142880652	2.52024333333333	1.01585381246187	5.73678851057088	0		NM_001145399	MPPED2	-3.26683353213063	-3.10965333333333	0.951886070333439	0.11585134242949	0
ankyrin repeat domain 28	ANKRD28	4.58	1.83e-07			zinc finger protein 721; ATP binding cassette subfamily A member 11, pseudogene	ZNF721; ABCA11P	-2.49	8.94e-06			NM_001282444	EHD1	2.47698962092923	2.25186	0.90911160102287	4.76296517400961	0		NM_030928	CDT1	-3.26639989011375	-2.79139	0.854576932986239	0.144446785117093	0
Jeck2013 ALT_ACCEPTOR, ALT_DONOR, coding, INTERNAL, intronic best transcript NM_002737	PRKCA	4.57	4.36e-06			B-cell CLL/lymphoma 3; microRNA 8085	BCL3; MIR8085	-2.49	6.62e-06			NM_001289823	FURIN	2.47618558417283	2.35223666666667	0.949943607499208	5.10615264457097	0		NM_153371	LNX2	-3.26573146490128	-3.00068	0.918838561054408	0.124941096372563	0
MAP7 domain containing 3	MAP7D3	4.56	1.89e-07			gamma-aminobutyric acid (GABA) A receptor, gamma 2	GABRG2	-2.5	0.0004			NM_005708	GPC6	2.47543077281104	2.22562	0.899083918825426	4.67711855996401	0		NM_003548	HIST2H4A	-3.26541752631345	-2.58668333333333	0.792144744887681	0.166467986803036	0
kinectin 1 (kinesin receptor)	KTN1	4.56	3.92e-08			sideroflexin 2	SFXN2	-2.5	0.0001			NM_001145306	CDK6	2.47370115345129	2.21418	0.895087911856609	4.64017752058099	0		NM_001286561	NUMA1	-3.26532761799085	-2.69791666666667	0.826231540076427	0.154115442482916	0
LIM and senescent cell antigen-like domains 2	LIMS2	4.55	4.24e-06			mediator complex subunit 29	MED29	-2.5	7.1e-05			NM_001242792	SNAP91	2.47221880197807	2.20568	0.892186402852044	4.61291912855341	0		NM_032601	MCEE	-3.26352652476426	-2.51811333333333	0.771592727751839	0.174571102293457	0
pleckstrin homology domain containing, family A member 5	PLEKHA5	4.54	2.88e-07			PDLIM1 interacting kinase 1 like	PDIK1L	-2.5	0.0001			NM_021961	TEAD1	2.4702743139855	2.02178666666667	0.818446216770456	4.06086387345804	0		NM_001136472	LITAF	-3.26331360142945	-2.44441666666667	0.749059687550693	0.183720348868224	0
coronin, actin binding protein, 2B	CORO2B	4.54	3.44e-05			lipin 3	LPIN3	-2.5	0.0001			NM_025099	CTC1	2.46521724173606	2.29677333333333	0.931671779042036	4.91357587271505	0		NM_000107	DDB2	-3.25714304713149	-2.50368	0.768673639373915	0.176326351159596	0
related RAS viral (r-ras) oncogene homolog 2	RRAS2	4.53	2.23e-07			dihydropyrimidinase-like 5	DPYSL5	-2.5	0.0004			NM_001256012	MYH10	2.46282529595195	2.05393	0.833973080987906	4.15235560373381	0		NM_001018108	SERF2	-3.25674574141639	-2.59659	0.797295891717576	0.165328803816769	0
zinc finger protein 35	ZNF35	4.53	2.69e-07			chromosome 7 open reading frame 50	C7orf50	-2.51	5.19e-05			NM_003417	ZNF264	2.46264031557415	1.88086	0.763757495605478	3.68294537623016	0		NM_001136205	KCTD1	-3.24973819749245	-2.82380333333333	0.8689325606328	0.141237653877069	0
lysophosphatidylcholine acyltransferase 4	LPCAT4	4.52	1.44e-07			nuclear transcription factor Y subunit beta	NFYB	-2.51	6.75e-06			NM_014467	SRPX2	2.46211609847989	2.43585333333333	0.98933325477106	5.41084282137398	0		NM_022780	RMND5A	-3.24859602823594	-2.6032	0.801330783321062	0.164573049006957	0
progestin and adipoQ receptor family member VII	PAQR7	4.52	8.07e-08			heparan sulfate 6-O-sulfotransferase 3	HS6ST3	-2.51	3.97e-06			NM_018833	TAP2	2.46076892051265	1.93026333333333	0.784414707631792	3.81124759097791	0		NM_000112	SLC26A2	-3.24503504829611	-3.15970333333333	0.973703915768929	0.111901142142093	0
dual specificity phosphatase 7	DUSP7	4.52	3.89e-08			upstream binding transcription factor, RNA polymerase I	UBTF	-2.51	4.95e-06			NM_006411	AGPAT1	2.45925473344779	2.01780666666667	0.820495184668315	4.04967650214683	0		NM_001083908	DNAAF2	-3.24452483024567	-2.72813333333333	0.840842180618098	0.150921125217597	0
ChaC glutathione-specific gamma-glutamylcyclotransferase 1	CHAC1	4.51	5.56e-07			CDC42 small effector 2	CDC42SE2	-2.51	6.36e-06			NM_001083617	RB1CC1	2.45761223667476	2.28447333333333	0.929549950656296	4.8718622201161	0		NM_181655	C17orf58	-3.24402142932111	-2.94397666666667	0.90750839068371	0.129949531110106	0
vacuolar protein sorting 37 homolog B (S. cerevisiae)	VPS37B	4.51	2.04e-07			SEC22 homolog B, vesicle trafficking protein (gene/pseudogene)	SEC22B	-2.51	6.23e-06			NM_001281520	MCM8	2.45554687201759	2.01358666666667	0.820015569489909	4.03784817777907	0		NM_001193434	PLEKHS1	-3.23944142441029	-3.20063333333333	0.988020128783769	0.108771060172238	0
solute carrier family 25, member 27	SLC25A27	4.51	0.0001			malonyl-CoA decarboxylase	MLYCD	-2.51	2.68e-05			NM_001980	STX2	2.45400538862156	2.36693	0.964517034467282	5.15842270832047	0		NM_001146218	WRB	-3.23259395091431	-2.60319	0.805294459968817	0.16457418974436	0
melanoma cell adhesion molecule; microRNA 6756	MCAM; MIR6756	4.5	2.19e-07			caspase recruitment domain family, member 19	CARD19	-2.51	0.0003			NM_000694	ALDH3B1	2.45314723506953	2.19924	0.896497351875282	4.5923735576667	0		NM_002515	NOVA1	-3.22915621844123	-2.65015666666667	0.820696332847578	0.159302778299699	0
very low density lipoprotein receptor	VLDLR	4.5	5.46e-08			coiled-coil domain containing 78	CCDC78	-2.51	1.06e-05			NM_001166111	PNPLA6	2.44891752612115	2.26011666666667	0.922904361849407	4.79030218099897	0		NM_006996	SLC19A2	-3.22913687722796	-3.28670666666667	1.01782822829366	0.102471408648678	0
neurensin 2	NRSN2	4.47	4.74e-07			pleckstrin homology domain containing, family F (with FYVE domain) member 1	PLEKHF1	-2.51	1.99e-06			NM_001167621	ATXN10	2.44698293075716	1.87960333333333	0.768130954126328	3.67973872519158	0		NM_001278656	SNRPD3	-3.22809870203422	-2.84872	0.882476114563923	0.13881929380585	0
malonyl-CoA-acyl carrier protein transacylase	MCAT	4.47	8.78e-08			crooked neck pre-mRNA splicing factor 1	CRNKL1	-2.51	6.89e-06			NM_032023	RASSF4	2.44555222456266	1.96582333333333	0.803836169838854	3.90635572985422	0		NM_001284334	SERHL2	-3.22666551248887	-2.72761	0.845333980061687	0.150975881337412	0
Alstrom syndrome protein 1	ALMS1	4.46	1.03e-07			glutamyl-tRNA(Gln) amidotransferase, subunit B	GATB	-2.51	1.85e-05			NM_001105531	FAM135A	2.44438295471533	2.20919333333333	0.90378364366831	4.62416646210287	0		NM_017414	USP18	-3.22620651426855	-2.91761333333333	0.904347976618855	0.132346015576528	0
SP100 nuclear antigen	SP100	4.45	3.54e-07			zinc finger protein 730	ZNF730	-2.52	0.0001			NM_001012455	ZSCAN23	2.44210850502419	2.00029	0.819083179917998	4.00080413154706	0		NM_001164501	EIF4ENIF1	-3.22531372970608	-3.01216666666667	0.933914316279911	0.123950271218302	0
hepatocyte nuclear factor 4, gamma	HNF4G	4.45	1.99e-07			ribosomal RNA processing 1	RRP1	-2.52	1.56e-05			NM_001267571	TBC1D2	2.43844966406183	2.51072333333333	1.02963918851255	5.69905743944592	0		NM_001199847	SMURF1	-3.22496723982157	-2.61112	0.809657837065181	0.163672063459727	0
solute carrier family 29 (equilibrative nucleoside transporter), member 1	SLC29A1	4.45	1.25e-07			karyopherin alpha 5 (importin alpha 6)	KPNA5	-2.52	5.46e-06			NM_001243645	CFL2	2.43805819295626	2.22572666666666	0.912909574142637	4.67746437877928	0		NM_001164507	NEB	-3.22436746969864	-3.05178333333333	0.94647504107792	0.120592882580044	0
nucleolar protein 4-like	NOL4L	4.45	2.48e-06			KH and NYN domain containing	KHNYN	-2.52	3.81e-05			NM_001172674	ZNF347	2.43459928824768	2.21693	0.910593382123122	4.64903085221603	0		NM_000941	POR	-3.21929502303248	-2.77029	0.860526910450869	0.146574902278252	0
CXADR-like membrane protein	CLMP	4.44	5.34e-07			ADP-ribosylation factor like GTPase 6 interacting protein 1	ARL6IP1	-2.52	5.91e-06			NM_001005336	DNM1	2.43386891757995	2.17130333333333	0.892120079947572	4.50430129526194	0		NM_000108	DLD	-3.21871423140064	-2.78865	0.866386326811778	0.14472138249167	0
ankyrin repeat domain 13A	ANKRD13A	4.44	6.24e-08			zinc finger and BTB domain containing 26	ZBTB26	-2.52	3.57e-05			NM_001271593	PPME1	2.43031555183683	1.97723	0.813569249682665	3.93736374779546	0		NM_001100389	TMEM192	-3.21592795763281	-2.91432	0.906214330169629	0.132648475482066	0
major facilitator superfamily domain containing 14A	MFSD14A	4.44	3.26e-08			TAO kinase 2	TAOK2	-2.52	1.58e-05			NM_004419	DUSP5	2.42987692766196	2.71871333333333	1.11886873873455	6.5828546046291	0		NM_004104	FASN	-3.21169772692437	-2.55596	0.795828318017857	0.170051071302209	0
ring finger protein 38	RNF38	4.44	5.39e-08			cold inducible RNA binding protein	CIRBP	-2.52	2.1e-06			NM_001081640	PRKDC	2.42931763637901	1.98643666666667	0.817693263704917	3.96257067442309	0		NM_001174071	SERINC5	-3.21082722841162	-2.83433333333333	0.882742399918996	0.140210535811019	0
telomeric repeat binding factor (NIMA-interacting) 1	TERF1	4.43	7.51e-07			translocase of outer mitochondrial membrane 7 homolog (yeast)	TOMM7	-2.52	1.11e-05			NM_001306090	EVC	2.42753828126805	2.10475666666667	0.867033357581998	4.30125202647074	0		NM_001001433	STX16	-3.20663967593534	-2.72959333333333	0.851231697099596	0.150768471066685	0
colony stimulating factor 2 receptor, alpha, low-affinity (granulocyte-macrophage)	CSF2RA	4.43	5.01e-08			zinc finger protein 280D	ZNF280D	-2.52	4.77e-06			NM_002473	MYH9	2.42704600437203	1.90025666666667	0.782950411011404	3.73279600051303	0		NM_001081559	CPSF4	-3.20496251706242	-3.63139666666667	1.13305433287722	0.0806938946877727	0
leucine zipper protein 1	LUZP1	4.43	6.23e-08			gem nuclear organelle associated protein 6	GEMIN6	-2.52	0.001			NM_003632	CNTNAP1	2.42313153604534	2.10022	0.866737925184061	4.28774764913689	0		NM_001007253	ERV3-1	-3.20451468034879	-3.21298666666667	1.00264376580012	0.107843664750322	0
thioredoxin domain containing 5 (endoplasmic reticulum)	TXNDC5	4.43	8.53e-07			endothelin receptor type A	EDNRA	-2.53	4.13e-05			NM_001143805	BDNF	2.42011754685912	2.28271666666667	0.943225534490764	4.86593371169196	0		NM_005345	HSPA1A	-3.20379799760075	-2.69521333333333	0.841255701936175	0.154404495943929	0
anoctamin 10	ANO10	4.43	8.5e-08			NOP2/Sun domain family, member 4	NSUN4	-2.53	1.91e-05			NM_013402	FADS1	2.41836139721451	2.13518666666667	0.882906363426901	4.39293960973666	0		NM_001005407	CACNA1H	-3.2037259089369	-2.94487	0.919201605788182	0.129869089776122	0
acylphosphatase 2, muscle type	ACYP2	4.43	1.37e-06			neuroblastoma breakpoint family, member 3	NBPF3	-2.53	6.92e-05			NM_024329	EFHD2	2.41627450775221	2.32948333333333	0.964080581845968	5.02625314357875	0		NM_024653	PRKRIP1	-3.1995147517251	-2.99326	0.935535614700982	0.125585342740609	0
adenylate kinase 1	AK1	4.43	2.17e-05			chromosome 2 open reading frame 42	C2orf42	-2.53	0.0003			NM_015500	C2CD2	2.41582264045814	2.0647	0.854657111586822	4.18346974063891	0		NM_017714	TASP1	-3.19859942333916	-2.88243666666667	0.901155876423427	0.135612618822499	0
zinc finger protein 415	ZNF415	4.43	1.44e-06			DAZ associated protein 2	DAZAP2	-2.53	6.65e-06			ENST00000412585	HLA-B	2.40732387472528	2.56222666666667	1.06434646935866	5.90618549049188	0		NM_145914	ZSCAN21	-3.19758149559074	-3.16565666666667	0.990015945186043	0.111440329460565	0
non-SMC condensin I complex subunit G	NCAPG	4.42	4.78e-08			eukaryotic translation elongation factor 1 alpha 2	EEF1A2	-2.53	4.91e-06			NM_001243084	HIF1A	2.40334548945164	2.07694666666667	0.864189803664289	4.21913329310409	0		NM_015351	TTC9	-3.19326776473083	-2.73882666666667	0.857687757010735	0.149806625179823	0
RAS protein activator like 2	RASAL2	4.41	1.8e-07			zinc finger and BTB domain containing 7A	ZBTB7A	-2.53	4.37e-05			NM_002068	GNA15	2.40297556960193	2.1766	0.905793644985151	4.52086864377547	0		NM_001195610	DCDC2	-3.19235805519191	-2.58711666666667	0.810409303072723	0.166417993358049	0
UDP-N-acetylglucosamine pyrophosphorylase 1	UAP1	4.41	3.44e-08			frizzled class receptor 4	FZD4	-2.53	0.0041			NM_005947	MT1B	2.40083374577612	1.90935666666667	0.795288999092864	3.75641554489817	0		NM_003486	SLC7A5	-3.19223784305049	-2.64254	0.827801727165416	0.160146036722517	0
discs, large homolog 4 (Drosophila)	DLG4	4.4	6.09e-07			proline-rich nuclear receptor coactivator 2	PNRC2	-2.53	9.24e-06			NM_000201	ICAM1	2.40082133442933	1.82830333333333	0.761532441883235	3.55119192518643	0		NM_001242902	AKAP1	-3.19016384102806	-2.85853	0.896044887487288	0.137878556029955	0
solute carrier family 22 (organic cation transporter), member 3	SLC22A3	4.4	7.5e-06			chromosome 6 open reading frame 120	C6orf120	-2.53	6.84e-05			NM_001144881	PRICKLE1	2.39940694861132	2.13110333333333	0.888179195516096	4.38052362785703	0		NM_001042479	GEMIN8	-3.18948700501506	-2.68559666666667	0.842015240207566	0.155437158006373	0
axin interactor, dorsalization associated	AIDA	4.4	7.95e-08			zinc finger protein 354A	ZNF354A	-2.53	4.43e-06			NM_006500	MCAM	2.39809746271446	2.35514333333333	0.98208824701707	5.11645062483582	0		NM_001135052	SYK	-3.1886857608915	-2.79752333333333	0.877328010067445	0.143834001595499	0
dynactin associated protein	DYNAP	4.39	1.33e-05			centromere protein B	CENPB	-2.53	2.93e-06			NM_015976	SNX7	2.39700628184792	1.79587	0.749213722800723	3.47224801504718	0		ENST00000631476	LRIG1	-3.18793904004556	-3.13839	0.984457343938154	0.113566560253137	0
tyrosyl-tRNA synthetase	YARS	4.39	2.09e-07			pre-mRNA processing factor 3	PRPF3	-2.53	2.71e-06			NM_001037144	CNTROB	2.39685050270715	2.25093666666667	0.939122679584863	4.75991782347756	0		NM_001010883	FAM102B	-3.1859609180153	-2.82664	0.887217411869841	0.140960221354779	0
Niemann-Pick disease, type C2; microRNA 4709	NPC2; MIR4709	4.38	7.83e-07			regulator of chromosome condensation 2	RCC2	-2.53	1.28e-05			NM_001034914	KCNIP3	2.39248889468437	2.05795333333333	0.860172575055914	4.16395169776031	0		NM_003489	NRIP1	-3.18234953919667	-2.67621	0.840954133742192	0.156451782410727	0
ubiquitin conjugating enzyme E2 variant 2	UBE2V2	4.38	5.49e-08			TAP binding protein-like	TAPBPL	-2.54	0.0057			NM_001206747	CAV2	2.38836397244763	2.59815333333333	1.08783810311404	6.05511069039211	0		ENST00000565103	SPIRE2	-3.17792179896765	-3.1408	0.98831884441596	0.113377007417853	0
phosphatidylinositol-4,5-bisphosphate 3-kinase, catalytic subunit gamma	PIK3CG	4.38	4.65e-06			split hand/foot malformation (ectrodactyly) type 1	SHFM1	-2.54	0.0011			NM_020928	ZSWIM6	2.38723299339555	1.91400666666667	0.801767850880873	3.7685425099431	0		NM_000086	CLN3	-3.1762871781038	-2.98801666666667	0.940726231325994	0.126042600752191	0
ADAM metallopeptidase with thrombospondin type 1 motif 1	ADAMTS1	4.38	1.88e-06			component of oligomeric golgi complex 4	COG4	-2.54	4.82e-05			NM_001270482	PSMD11	2.38672398221434	1.91363333333334	0.801782421257574	3.76756743172164	0		NM_001289029	EEF2KMT	-3.17488983409792	-2.66454333333333	0.839255367136357	0.157722093114891	0
antizyme inhibitor 2	AZIN2	4.37	4.67e-07			RAB4A, member RAS oncogene family; S-phase response (cyclin related)	RAB4A; SPHAR	-2.54	1.01e-05			NM_001679	ATP1B3	2.3851257312523	1.89359666666667	0.793919013096403	3.71560378280405	0		NM_015270	ADCY6	-3.1712469481157	-2.79444666666667	0.881182295918985	0.144141066821666	0
prickle homolog 1	PRICKLE1	4.36	3.95e-06			ferritin, heavy polypeptide 1	FTH1	-2.54	2.23e-06			NM_006343	MERTK	2.38107550509396	2.06629666666667	0.867799724219637	4.18810225416691	0		NM_001130182	DNAJA4	-3.16951139633835	-2.55717333333333	0.806803640550896	0.169908115314598	0
DEAH (Asp-Glu-Ala-His) box polypeptide 35	DHX35	4.36	1.45e-07			meteorin, glial cell differentiation regulator	METRN	-2.54	0.0004			NM_001174100	PCBP4	2.38101727824539	2.53203333333333	1.06342501437	5.78386281224588	0		NM_001134222	IRX2	-3.16771368909532	-2.75536333333333	0.869827138361185	0.148099293829802	0
sarcoglycan beta	SGCB	4.36	3e-07			NME/NM23 nucleoside diphosphate kinase 3	NME3	-2.54	4.34e-05			ENST00000510098	CAST	2.38092509387996	2.04551666666667	0.859126846083714	4.12821087233228	0		NM_001195226_2	PRODH	-3.16495994343331	-2.50570333333333	0.791701436390117	0.176079232459141	0
MAGE family member A2; MAGE family member A2B	MAGEA2; MAGEA2B	4.35	2.22e-07			ubiquitin specific peptidase 31	USP31	-2.54	4.92e-05			NM_023921	TAS2R10	2.38055494483295	2.36535333333333	0.993614257241736	5.15278834323321	0		ENST00000521587	NDUFAF6	-3.16436559112237	-2.84136666666667	0.897926167140144	0.139528653980258	0
protein associated with topoisomerase II homolog 1 (yeast)	PATL1	4.35	6.4e-08			phosphodiesterase 3B, cGMP-inhibited	PDE3B	-2.54	1.48e-05			NM_001002259	CAPRIN2	2.37206296904315	2.03597	0.858311953169303	4.1009836731096	0		NM_003495	HIST1H4I	-3.16405488822058	-3.06579	0.968943368022342	0.11942774979434	0
ZFP36 ring finger protein-like 1	ZFP36L1	4.35	3.49e-07			transmembrane protein 189	TMEM189	-2.54	1.27e-05			NM_001135242	NDRG1	2.37157531827172	2.6617	1.12233416307423	6.32778244729626	0		NM_002553	ORC5	-3.1628436940206	-2.59939	0.821852184764673	0.165008242847849	0
deleted in lymphocytic leukemia 2 (non-protein coding); microRNA 15a; microRNA 16-1; microRNA 3613	DLEU2; MIR15A; MIR16-1; MIR3613	4.34	4.04e-07			zinc finger protein 142	ZNF142	-2.55	3.62e-06			NM_138811	C7orf31	2.3685805221767	2.00464	0.846346569698951	4.01288552179031	0		NM_001300721	GYLTL1B	-3.16238329842221	-2.85391	0.902455436513304	0.138320797767779	0
cell division cycle 14A	CDC14A	4.34	1.63e-07			microRNA 4728; erb-b2 receptor tyrosine kinase 2	MIR4728; ERBB2	-2.55	1.57e-05			NM_001165967	HES7	2.36784266714523	2.46450666666667	1.04082365811829	5.51938172387373	0		NM_001006639	TCEAL1	-3.16130365372203	-2.60916666666667	0.825345158980444	0.163893816927071	0
tumor necrosis factor receptor superfamily, member 21	TNFRSF21	4.34	6.37e-08			phosphorylase kinase, gamma 2 (testis)	PHKG2	-2.55	1.87e-06			NM_001199417	ARHGAP23	2.36718792551979	1.87984333333333	0.794125093773683	3.68035092023653	0		ENST00000399196	LINC00243	-3.16050122225535	-2.4426	0.772852097888748	0.183951838441473	0
NOP2/Sun RNA methyltransferase family, member 2	NSUN2	4.34	3.29e-08			speedy/RINGO cell cycle regulator family member E6; speedy/RINGO cell cycle regulator family member E2	SPDYE6; SPDYE2	-2.55	0.0001			NM_053054	CATSPER1	2.36449720053814	2.17449666666667	0.919644424265662	4.51428238319302	0		NM_005128	DOPEY2	-3.15894527023452	-2.82883666666667	0.895500372647056	0.140745756760795	0
protein phosphatase methylesterase 1	PPME1	4.31	3.8e-08			signal transducer and activator of transcription 6, interleukin-4 induced	STAT6	-2.55	4.43e-06			NM_024686	TTLL7	2.36289310907487	1.88973666666667	0.799755460544953	3.70567579342875	0		NM_004720	LPAR2	-3.15753574716643	-2.79921	0.886517279341022	0.143665942337262	0
dickkopf WNT signaling pathway inhibitor 1	DKK1	4.29	1.27e-05			dual specificity phosphatase 1	DUSP1	-2.55	0.0002			NM_001244698	ZFP36L1	2.36233653748566	2.09182333333333	0.885489133381374	4.26286489891647	0		NM_024589	ROGDI	-3.15708255106338	-2.68567666666667	0.850683066795978	0.155428538979119	0
sprouty-related, EVH1 domain containing 3	SPRED3	4.29	0.0002			transmembrane protein 254	TMEM254	-2.55	0.0006			NM_001308197	SSR3	2.35743619230065	1.85468	0.786736033856337	3.61671520816568	0		NM_012248	SEPHS2	-3.15616530816797	-2.64134	0.836882654138668	0.160279297865184	0
tissue factor pathway inhibitor 2	TFPI2	4.29	1.23e-05			squalene epoxidase	SQLE	-2.55	5.32e-06			NM_018290	PGM2	2.355971064187	1.83984	0.780926399295525	3.57970325990113	0		NM_001253852	AP4B1	-3.15479311405706	-2.55442666666667	0.809697046467075	0.170231902025912	0
SLAIN motif family member 1	SLAIN1	4.28	4.18e-08			NIMA-related kinase 7	NEK7	-2.55	1.16e-05			CELF2.vlAug10-unspliced	CELF2	2.35454828231443	2.38917666666667	1.0147070181624	5.23858314900639	0		NM_001163636	GTF2I	-3.15456212303295	-2.47184333333333	0.783577319744391	0.180260682928557	0
cell division cycle 37; microRNA 1181	CDC37; MIR1181	4.28	8.15e-07			glypican 4	GPC4	-2.55	0.0002			NM_005953	MT2A	2.35400197662176	1.75399666666667	0.745112656695316	3.37291664789923	0		NM_001130820	IFT22	-3.15454060916877	-3.54233	1.12293054326329	0.0858326291109348	0
TNF receptor-associated factor 3	TRAF3	4.28	1.38e-07			homeobox A5	HOXA5	-2.55	4.33e-05			NM_015429	ABI3BP	2.35362449823837	2.41065666666667	1.02423163443063	5.31716290089102	0		NM_005273	GNB2	-3.15237442864301	-2.38066	0.755195822669072	0.192021532103126	0
NK2 homeobox 1	NKX2-1	4.28	7.5e-06			zinc finger protein 480	ZNF480	-2.55	1.86e-05			NM_001040274	SYCP2L	2.35063897710279	2.50051666666667	1.06376040345787	5.65888047912336	0		NM_018161	NADSYN1	-3.15142432684164	-2.61731	0.830516531115019	0.162971319580422	0
gap junction protein alpha 1	GJA1	4.27	4.28e-07			trafficking protein particle complex 4	TRAPPC4	-2.55	0.0003			NM_005952	MT1X	2.35056812222194	1.83027666666667	0.7786528921938	3.55605260605021	0		NM_017412	FZD3	-3.15130507038043	-2.83947666666667	0.901047852635823	0.139711563021911	0
collagen, type XXVII, alpha 1	COL27A1	4.26	3.34e-07			transmembrane protein 120A	TMEM120A	-2.55	8.37e-05			NM_005502	ABCA1	2.35033759988119	2.50335666666667	1.06510514353054	5.67003117202361	0		NM_024038	C19orf43	-3.15056140911492	-2.46765	0.78324135909899	0.180785390307794	0
transmembrane protein 171	TMEM171	4.26	6.06e-07			torsin A interacting protein 1	TOR1AIP1	-2.56	6.24e-06			NM_001301085	QKI	2.34853400611478	1.89029	0.804880829946821	3.70709734625318	0		ENST00000425946	RGL2	-3.15034978950254	-2.82910333333333	0.898028321413816	0.140719743825115	0
protein kinase, DNA-activated, catalytic polypeptide	PRKDC	4.26	4.84e-08			transmembrane protein 243, mitochondrial	TMEM243	-2.56	4.86e-06			NM_004055	CAPN5	2.34452462073804	2.04100666666667	0.870541792827996	4.11532584837376	0		NM_021214	ABHD17C	-3.14947956324877	-2.57220666666667	0.816708479928463	0.168146812238879	0
calcium channel, voltage-dependent, alpha 2/delta subunit 1	CACNA2D1	4.25	1.14e-07			peptidyl arginine deiminase, type III	PADI3	-2.56	0.0002			NM_001300865	RANBP3	2.34083329383783	1.91554666666667	0.818318276533953	3.77256737583375	0		NM_001199818	ARMCX5-GPRASP2	-3.14933716781309	-3.17662	1.0086630394693	0.110596681295895	0
ADP-ribose/CDP-alcohol diphosphatase, manganese-dependent	ADPRM	4.25	8.89e-07			zinc finger protein 785	ZNF785	-2.56	0.0018			NM_003958	RNF8	2.34081189178538	2.06171	0.880767056607655	4.17480843589532	0		NM_001257191	DDX6	-3.14828012588875	-2.26106333333333	0.718190009440485	0.208618161892084	0
zinc finger protein 266	ZNF266	4.25	3.3e-07			forty-two-three domain containing 1	FYTTD1	-2.56	4.56e-06			NM_001197259	ORC3	2.33955282352102	1.93268666666667	0.826092340055816	3.81765482488749	0		NM_018342	TMEM144	-3.14812348264112	-2.50636666666667	0.796146237746667	0.17599829201533	0
GRAM domain containing 1B	GRAMD1B	4.24	5.84e-07			peroxisomal trans-2-enoyl-CoA reductase	PECR	-2.56	9.02e-06			NM_001135703	LRP12	2.33747548339875	1.8932	0.809933628586016	3.71458232398788	0		NM_001135178	ZNF397	-3.1432695898424	-2.48252666666667	0.78979120171208	0.178930760707032	0
hippocalcin-like 1	HPCAL1	4.24	1.87e-06			CDP-diacylglycerol--inositol 3-phosphatidyltransferase	CDIPT	-2.56	1.13e-05			NM_001002755	NFU1	2.33527639496665	2.18612	0.93612901869426	4.55079942060257	0		NM_001267812	SLC12A9	-3.14203842149885	-3.24529666666667	1.03286345719431	0.105455287129465	0
patched 1	PTCH1	4.23	1.99e-07			chromobox homolog 5; microRNA 3198-2	CBX5; MIR3198-2	-2.56	3.52e-06			NM_182922	HEATR3	2.3338097395922	2.11341	0.905562250489747	4.32712860738018	0		hsa_circ_0000393	SCAF11	-3.14158475573131	-3.40308333333333	1.08323779173074	0.0945300394033549	0
UDP-GlcNAc:betaGal beta-1,3-N-acetylglucosaminyltransferase 5	B3GNT5	4.22	4.19e-06			proline-serine-threonine phosphatase interacting protein 2	PSTPIP2	-2.56	1.25e-05			NM_012393	PFAS	2.33378926996258	1.96688666666667	0.84278674685063	3.90923595698073	0		NM_002818	PSME2	-3.13867863164967	-2.97193	0.946872983436974	0.127455894423317	0
fibronectin type III domain containing 3B	FNDC3B	4.22	3.66e-08			timeless circadian clock	TIMELESS	-2.57	1.53e-05			ENST00000628120	HYOU1	2.33330555902157	2.18853	0.937952593280464	4.55840781451444	0		NM_032377	ELOF1	-3.13846438008235	-2.80878666666667	0.894955725638335	0.142715440362376	0
chromosome 11 open reading frame 1	C11orf1	4.22	3.23e-07			N-myc (and STAT) interactor	NMI	-2.57	4.58e-05			NM_001069	TUBB2A	2.33242018042946	1.97960333333333	0.848733581514818	3.94384631472746	0		NM_198066	GNPNAT1	-3.13561943879613	-2.59607	0.827928915058876	0.165388405098363	0
sushi domain containing 1	SUSD1	4.22	1.56e-06			K(lysine) acetyltransferase 6B	KAT6B	-2.57	4.13e-05			NM_015670	SENP3	2.33182962105867	2.02913	0.870187933833156	4.08158640863826	0		NM_001190415	TAF6	-3.13433876906175	-2.71695333333333	0.866834612822225	0.152095214553583	0
myosin, heavy chain 9, non-muscle	MYH9	4.22	5.11e-08			von Willebrand factor A domain containing 8; microRNA 5006	VWA8; MIR5006	-2.57	2.73e-06			NM_001077196	PDE11A	2.33062500279841	1.84481	0.791551621468454	3.59205639386867	0		NM_003493	HIST3H3	-3.13329659823859	-2.73218666666667	0.871984691204333	0.150497698877067	0
cytoskeleton-associated protein 4	CKAP4	4.21	4.95e-08			kinase suppressor of ras 2	KSR2	-2.57	4.7e-05			NM_003350	UBE2V2	2.33004241034535	1.87230666666667	0.803550466872902	3.66117482792735	0		NM_001184797	TMLHE	-3.13278136277463	-2.7966	0.892689171747088	0.1439260856687	0
zinc finger protein 223	ZNF223	4.21	2.24e-07			small nuclear ribonucleoprotein polypeptide E	SNRPE	-2.57	2.76e-06			NM_001130713	LEF1	2.32715417948276	1.91994333333333	0.825017676207455	3.78408195152497	0		NM_001080401	PPM1N	-3.13162465510922	-2.49773333333333	0.797583876873081	0.177054653401436	0
PAK1 interacting protein 1	PAK1IP1	4.21	8.23e-08			eukaryotic translation initiation factor 2D	EIF2D	-2.57	3.39e-06			NM_001129727	PLEKHG4	2.32466349401047	2.41846333333333	1.04034985689952	5.34601295375262	0		NM_015044	GGA2	-3.12986735256435	-2.80222	0.895315898197443	0.143366514060367	0
tissue factor pathway inhibitor (lipoprotein-associated coagulation inhibitor)	TFPI	4.21	6.33e-08			calcium channel, voltage-dependent, gamma subunit 4	CACNG4	-2.57	5.54e-05			NM_000600	IL6	2.3243682893458	2.05203666666667	0.882836285485645	4.14690979809683	0		NM_001310326	UBE2T	-3.12934156586847	-2.51939	0.805086292745678	0.17441668953151	0
ATP binding cassette subfamily C member 4	ABCC4	4.21	9.94e-06			heterogeneous nuclear ribonucleoprotein L-like	HNRNPLL	-2.57	1.71e-05			ENST00000629532	ZNF35	2.32347016356268	1.93026666666667	0.830768863288051	3.81125639683983	0		hsa_circ_0000995	PPM1B	-3.12832293959394	-3.55542666666667	1.13652801687033	0.0850569735738748	0
nephroblastoma overexpressed	NOV	4.2	1.57e-07			Memczak2013 ANTISENSE, CDS, coding, INTERNAL best transcript NM_181786	HKR1	-2.57	0.0031			NM_001291860	HSPG2	2.32310631104333	1.87688	0.807918256292401	3.67279914165379	0		NM_020311	ACKR3	-3.12691381364811	-3.36517	1.07619531606914	0.0970471731456931	0
ring finger protein, LIM domain interacting	RLIM	4.19	5.02e-06			proteasome (prosome, macropain) assembly chaperone 4	PSMG4	-2.57	0.0002			NM_001256798	NOL4L	2.32155599326535	2.16394333333333	0.932109042215982	4.48138083211872	0		NM_030581	WDR59	-3.12628741104635	-2.99516	0.958056507989947	0.125420058262788	0
ring finger protein 8, E3 ubiquitin protein ligase	RNF8	4.19	1.75e-06			mitochondrial ribosomal protein L10	MRPL10	-2.57	4.14e-05			NM_004335	BST2	2.32143322871226	2.33512666666667	1.00589869990015	5.04595264367105	0		NM_003447	ZNF165	-3.12570473862933	-2.60056	0.831991572287915	0.164874478347485	0
UDP-Gal:betaGlcNAc beta 1,4- galactosyltransferase, polypeptide 5	B4GALT5	4.18	6.87e-08			ring finger protein 31	RNF31	-2.57	0.0001			NM_001143938	ZNF534	2.31857465376343	2.11188	0.910852707102646	4.32254205426366	0		NM_001242532	MFSD11	-3.12129614235379	-2.93941	0.9417273677157	0.130361521440838	0
phospholipase A2, group XV	PLA2G15	4.18	1.15e-07			fucosyltransferase 9 (alpha (1,3) fucosyltransferase)	FUT9	-2.58	2.09e-06			NM_006617	NES	2.31714218595709	1.77269333333333	0.765034335862788	3.41691256987571	0		NM_003660	PPFIA3	-3.1181513394753	-2.69112333333333	0.863050904317614	0.15484284942807	0
apolipoprotein B mRNA editing enzyme, catalytic polypeptide-like 3F	APOBEC3F	4.18	6.73e-06			gem nuclear organelle associated protein 7	GEMIN7	-2.58	2.76e-06			NM_000346	SOX9	2.31574620068949	2.13758	0.923063157509903	4.40023324708937	0		NM_198461	LONRF2	-3.11681648693495	-2.73846333333333	0.878609101566424	0.149844357752129	0
signal-induced proliferation-associated 1 like 3	SIPA1L3	4.18	1.86e-07			gem nuclear organelle associated protein 2	GEMIN2	-2.58	2.3e-05			NM_001113397	ZNF385B	2.31467641353047	2.03946	0.881099400364694	4.1109163047935	0		NM_001128426	AP1AR	-3.11596122887577	-2.58334	0.829066798412013	0.166854210739301	0
TATA box binding protein associated factor 1D; small nucleolar RNA, H/ACA box 8; small nucleolar RNA, H/ACA box 18; small nucleolar RNA, H/ACA box 40; small nucleolar RNA, H/ACA box 1; small nucleolar RNA, H/ACA box 25; small nucleolar RNA, H/ACA box 32; small nucleolar RNA, C/D box 5; microRNA 1304	TAF1D; SNORA8; SNORA18; SNORA40; SNORA1; SNORA25; SNORA32; SNORD5; MIR1304	4.17	1.04e-07			hydroxyacylglutathione hydrolase	HAGH	-2.58	3.78e-06			NM_001199775	CPD	2.31227966615398	1.94923333333333	0.84299203157181	3.86169261729764	0		NM_019852	METTL3	-3.11585619514903	-2.51645333333333	0.807628200958412	0.174772083654125	0
ectodermal-neural cortex 1 (with BTB domain)	ENC1	4.17	1.18e-06			thyroid hormone receptor interactor 6; microRNA 6875	TRIP6; MIR6875	-2.58	2.7e-06			NM_000445	PLEC	2.31119478301394	2.06692666666667	0.894310891430479	4.18993152544312	0		NM_003246	THBS1	-3.11307720208277	-2.95565666666667	0.949432498715168	0.128901712297548	0
zinc finger homeobox 4	ZFHX4	4.15	2.62e-07			ATP synthase, H+ transporting, mitochondrial Fo complex subunit E	ATP5I	-2.58	0.0007			NM_001300746	TMEM53	2.31089064195901	2.26668666666667	0.980871455148187	4.81216685466382	0		NM_022570	CLEC7A	-3.10945304019449	-2.62611666666667	0.844559037464161	0.16197952132386	0
vesicular, overexpressed in cancer, prosurvival protein 1	VOPP1	4.15	6.97e-07			mitochondrial ribosomal protein S18C	MRPS18C	-2.58	4.06e-05			NM_153256	PROSER2	2.30802252004433	2.16316333333333	0.937236666690662	4.4789586069103	0		NM_016068	FIS1	-3.10903157787189	-3.31774	1.06712972091167	0.100290718384964	0
zinc finger, AN1-type domain 3	ZFAND3	4.15	5.17e-07			protocadherin 1	PCDH1	-2.58	0.0005			NM_024721	ZFHX4	2.3050421733413	2.23560333333333	0.969875240977776	4.70959608452732	0		NM_001290330	LOC100129697	-3.10885954124658	-2.54544	0.818769701952935	0.17129560010767	0
pyruvate dehyrogenase phosphatase catalytic subunit 1	PDP1	4.14	1.86e-07			BCS1 homolog, ubiquinol-cytochrome c reductase complex chaperone	BCS1L	-2.58	1.79e-06			NM_001303252	MAPK12	2.30472914188838	1.83836	0.797646875976819	3.57603287626058	0		ENST00000628197	RASA3	-3.10714507420052	-2.93752666666667	0.945410206642027	0.130531810040965	0
Fc fragment of IgG, low affinity IIa, receptor (CD32)	FCGR2A	4.14	1.31e-07			vav 2 guanine nucleotide exchange factor	VAV2	-2.58	3.85e-06			NR_037650	ARL2-SNX15	2.30235859908121	1.96942	0.855392379269642	3.91610649969228	0		NM_001255978	CREB3L4	-3.10617977124806	-3.06202333333333	0.985784326353724	0.119739965655719	0
adhesion G protein-coupled receptor L2	ADGRL2	4.13	6.41e-07			Janus kinase 2	JAK2	-2.58	5.41e-06			NM_005040	PRCP	2.30202213897086	1.98137	0.86070849035613	3.94867874944482	0		NM_006014	LAGE3	-3.10582015088421	-2.84507	0.916044671546748	0.139170949498175	0
butyrophilin, subfamily 2, member A2	BTN2A2	4.13	1.23e-07			v-akt murine thymoma viral oncogene homolog 1	AKT1	-2.58	1.01e-05			NM_014705	DOCK4	2.29977973793699	2.30624333333333	1.00281052802132	4.94593518351979	0		NM_032221	CHD6	-3.10563669046736	-2.57936666666667	0.830543596610622	0.167314378105276	0
polypeptide N-acetylgalactosaminyltransferase 2	GALNT2	4.13	1.85e-06			unc-51 like autophagy activating kinase 1	ULK1	-2.58	0.0006			NM_001286777	CRISPLD1	2.2961898715378	2.03284333333333	0.885311514753745	4.0921054805599	0		NM_178493	NOTUM	-3.10520285306074	-2.52640666666667	0.813604387931189	0.173570459058803	0
mitogen-activated protein kinase kinase 4; microRNA 744	MAP2K4; MIR744	4.13	9.71e-08			POU class 6 homeobox 2	POU6F2	-2.59	8.24e-06			NM_001030019	SUN3	2.29580992483341	2.27913333333333	0.992736074829329	4.85386281244249	0		NM_152285	ARRDC1	-3.1051712375148	-2.54882666666667	0.820832885437454	0.170893962401844	0
epoxide hydrolase 4	EPHX4	4.13	1.74e-07			leucine, glutamate and lysine rich 1	LEKR1	-2.59	0.0004			NM_020156	C1GALT1	2.29477682075267	1.78606	0.778315339360185	3.448717605221	0		NM_032802	SPPL2A	-3.10422346266398	-2.78979	0.898707851916647	0.144607070592756	0
transmembrane protein 30A	TMEM30A	4.12	5.26e-07			autophagy related 101	ATG101	-2.59	2.63e-05			NM_004346	CASP3	2.29432996789285	2.2018	0.959670156783146	4.60052976034711	0		NM_144723	ZMAT2	-3.09748954128728	-2.43670666666667	0.78667147513725	0.184704808898009	0
NUAK family, SNF1-like kinase, 1	NUAK1	4.12	2.25e-07			v-crk avian sarcoma virus CT10 oncogene homolog-like	CRKL	-2.59	4.7e-06			NM_001011667	CHCHD7	2.28841943495131	2.14609333333333	0.93780593738883	4.42627575542565	0		NM_001202	BMP4	-3.09675751568208	-3.02981	0.978381414966121	0.12244366171755	0
trafficking protein particle complex 1	TRAPPC1	4.12	8.78e-08			POP5 homolog, ribonuclease P/MRP subunit	POP5	-2.59	2.56e-05			NM_001256834	AURKB	2.28454964409831	1.85193666666667	0.810635335262154	3.60984443665005	0		NR_002809	LINC01089	-3.0962692064817	-2.49740333333333	0.806584688471305	0.177095157261814	0
polymerase (RNA) I polypeptide E	POLR1E	4.11	6.41e-08			Morf4 family associated protein 1-like 1	MRFAP1L1	-2.59	1.61e-05			NM_007065	CDC37	2.2802041938687	1.89021333333333	0.828966694481123	3.70690035157519	0		NM_001130144	LTBP3	-3.09593786454077	-2.79278666666667	0.902080981228261	0.144307014492027	0
armadillo repeat containing 4	ARMC4	4.11	1.44e-07			GA binding protein transcription factor, beta subunit 1	GABPB1	-2.59	1.18e-05			NM_004133	HNF4G	2.27699853574123	1.87613666666667	0.823951635109828	3.67090725824054	0		NM_001143853	PYM1	-3.09511451034619	-2.58676	0.835755831118078	0.166459140715547	0
CLPTM1-like	CLPTM1L	4.11	7.38e-08			jade family PHD finger 1	JADE1	-2.59	0.0004			NM_001256685	MELK	2.27587290771065	1.76018333333333	0.773410205539088	3.38741168415771	0		NR_027420	LOC389834	-3.09043357402194	-2.50549666666667	0.810726587922087	0.17610445768939	0
caspase 3	CASP3	4.11	6.26e-07			dihydrofolate reductase like 1	DHFRL1	-2.6	0.0002			NM_001204831	ANO10	2.27558247294428	1.83759333333333	0.807526580636628	3.5741330313252	0		NM_001199207	GTF2IRD1	-3.08907784731708	-2.75130666666667	0.89065630672151	0.148516315385918	0
coiled-coil domain containing 169	CCDC169	4.11	1.45e-06			Transcript Identified by AceView, Entrez Gene ID(s) 23126	POGZ	-2.6	0.0002			NM_003328	TXK	2.27409857193712	2.16792666666667	0.953312531575968	4.4937711843671	0		NM_153018	ZFP3	-3.08510758156369	-3.31083333333333	1.07316624973423	0.100771994901557	0
ATPase, Na+/K+ transporting, alpha 3 polypeptide	ATP1A3	4.09	2.31e-06			pericentriolar material 1	PCM1	-2.6	0.0002			NM_024769	CLMP	2.27167563363282	2.42158333333333	1.0659899228046	5.35758685448689	0		NM_019102	HOXA5	-3.08147634086933	-2.49561333333333	0.809875870287969	0.177315021516091	0
EH domain containing 1	EHD1	4.08	1.67e-07			lamin B1	LMNB1	-2.6	9.82e-06			NM_018420	SLC22A15	2.27164648277026	2.32704666666667	1.0243876784159	5.01777112464128	0		NM_001142593	ITPK1	-3.08089059117303	-2.67171666666667	0.867189725698578	0.156939817561718	0
ataxin 10	ATXN10	4.08	4.2e-08			spastic paraplegia 7 (pure and complicated autosomal recessive)	SPG7	-2.6	5.57e-06			NM_001039459	ELMO1	2.27151462119719	2.36372	1.04059202522509	5.14695796442983	0		NM_001424	EMP2	-3.07911798372175	-2.45412666666667	0.797022614800991	0.182487978431584	0
procollagen C-endopeptidase enhancer 2	PCOLCE2	4.08	6.95e-07			EPM2A (laforin) interacting protein 1	EPM2AIP1	-2.6	0.0003			NM_014227	SLC5A4	2.27142594885273	2.35355333333333	1.03615675189503	5.1108148702133	0		NM_001145652	C6orf141	-3.07812508928275	-2.47075666666667	0.802682345584073	0.180396510016067	0
phosphoribosyl pyrophosphate synthetase 1	PRPS1	4.08	1.71e-07			DDB1 and CUL4 associated factor 4	DCAF4	-2.6	2.92e-05			NM_003979	GPRC5A	2.26938033366539	2.27139	1.00088555730602	4.82788061091074	0		NM_013271	PCSK1N	-3.07753964344816	-2.45105333333333	0.796432740858898	0.182877141888395	0
glutathione peroxidase 3	GPX3	4.08	9.04e-07			Memczak2013 ANTISENSE, coding, INTERNAL, intronic best transcript NM_014117	C16orf72	-2.6	5.8e-05			NM_005946	MT1A	2.26895835117365	1.78074	0.784827098778117	3.43602372974497	0		NM_207346	TSEN54	-3.07753430500427	-3.22484	1.04786484256445	0.106961239933662	0
5-aminolevulinate synthase 1	ALAS1	4.07	6.25e-08			lipase maturation factor 2	LMF2	-2.61	1.28e-05			NM_001009984	C20orf194	2.26764615177927	1.86256333333333	0.821364185003865	3.63653215590024	0		NM_016390	C9orf114	-3.07699391266516	-2.56154666666667	0.83248350155102	0.169393841895347	0
microtubule associated protein 4	MAP4	4.07	1.63e-07			hemicentin 1	HMCN1	-2.61	0.0005			NM_033102	SLC45A3	2.267474112453	2.33107333333333	1.02804848819709	5.03179565100805	0		NM_138418	FAM195A	-3.07691380010078	-2.91685	0.94797910812596	0.132416058692449	0
collagen, type IV, alpha 1	COL4A1	4.07	1.85e-06			solute carrier family 25 (mitochondrial carrier; citrate transporter), member 1	SLC25A1	-2.61	4.66e-06			NM_003816	ADAM9	2.26659538441356	1.82855	0.806738605652416	3.55179914676728	0		NM_139245	PPM1L	-3.07485095501191	-3.11543	1.0131970770557	0.115388391825818	0
cytochrome P450, family 4, subfamily V, polypeptide 2	CYP4V2	4.07	3.5e-07			BRI3 binding protein	BRI3BP	-2.61	1.37e-05			NM_001282505	MAGEA2	2.26598768254753	2.19841333333333	0.970178854132949	4.58974287371741	0		NM_001039711	DEDD	-3.07235751451046	-2.28982666666667	0.745299547937382	0.204500082930555	0
cell division cycle associated 7	CDCA7	4.07	5.56e-08			ATPase family, AAA domain containing 2B	ATAD2B	-2.61	0.0003			NR_002612	DLEU2	2.2657733067037	2.05424333333333	0.906641157460669	4.15325753566203	0		NM_000314	PTEN	-3.07112282370157	-2.46926	0.804025153583354	0.180583752316828	0
ataxin 2	ATXN2	4.06	1.87e-07			transcription factor 3	TCF3	-2.61	6.1e-06			NM_001003682	TMEM200B	2.2642843449825	2.10613333333333	0.93015408510878	4.30535838035191	0		NM_001267556	PDCD6	-3.07112003797905	-2.72268333333333	0.886544094552878	0.151492330957349	0
CD99 molecule-like 2	CD99L2	4.06	5.56e-08			Transcript Identified by AceView, Entrez Gene ID(s) 27086; novel transcript, sense intronic to FOXP1	FOXP1; RP11-298C2.1	-2.61	0.0002			NM_018440	PAG1	2.2608771588772	1.70220666666667	0.752896573784671	3.25398289355056	0		NM_017789	SEMA4C	-3.06756292226089	-3.01712666666667	0.983558200150283	0.12352486064635	0
DnaJ (Hsp40) homolog, subfamily B, member 4	DNAJB4	4.06	9.27e-07			IQ motif containing E	IQCE	-2.61	9.61e-06			NM_001076677	CLTA	2.26086489044615	1.89734333333333	0.839211286508552	3.72526571455613	0		NM_001130913	ZNF720	-3.06687255815431	-3.01805666666667	0.984082843169386	0.123445258860568	0
biorientation of chromosomes in cell division 1-like 1	BOD1L1	4.05	1.37e-06			SPC24, NDC80 kinetochore complex component	SPC24	-2.61	1.83e-05			NM_033055	MFSD14A	2.26007124444038	1.86121333333333	0.823519762003872	3.63313086730942	0		NM_203453	PLPP6	-3.06542734260632	-3.04943	0.99478136624412	0.120789754983777	0
TNFAIP3 interacting protein 1	TNIP1	4.05	4.17e-06			bromo adjacent homology domain containing 1	BAHD1	-2.61	3.67e-05			NM_001105515	ABCC4	2.25988656840363	2.53307333333333	1.12088516687042	5.78803374635139	0		ENST00000558796	PBX1	-3.06450048230246	-2.52346	0.823449046450807	0.173925334443597	0
diacylglycerol O-acyltransferase 1; microRNA 6848	DGAT1; MIR6848	4.04	6.76e-08			solute carrier family 25 (mitochondrial carrier; phosphate carrier), member 24	SLC25A24	-2.62	1.61e-06			NM_001135095	FNDC3B	2.25531286275569	1.73656	0.769986297102104	3.33239634354131	0		NM_001540	HSPB1	-3.06359508671008	-2.2629	0.738641999334865	0.208352743200949	0
serine palmitoyltransferase, long chain base subunit 3	SPTLC3	4.04	4.99e-07			hyperpolarization activated cyclic nucleotide gated potassium channel 3	HCN3	-2.62	2.86e-05			NM_001001549	GRB10	2.24909901623837	2.06537666666667	0.91831291186149	4.18543237197537	0		NR_033339	CTBP1-AS2	-3.0624907140687	-2.45563	0.801840798641166	0.182297919294201	0
annexin A2	ANXA2	4.04	9.44e-08			zinc finger protein 681	ZNF681	-2.62	8.46e-05			NR_001447	MT1L	2.24624370748076	1.84548	0.82158493927169	3.59372496320809	0		BC066981	POTEB3	-3.0616678182436	-2.44298	0.797924577396342	0.183903392656658	0
family with sequence similarity 118, member A	FAM118A	4.04	1.11e-05			transmembrane 9 superfamily member 1	TM9SF1	-2.62	3.08e-06			NM_001079521	KTN1	2.24542731876815	1.88543666666667	0.839678332452561	3.69464734838298	0		NM_024592	SRD5A3	-3.06095704713406	-2.30651333333333	0.753526853796559	0.202148396748934	0
kinesin family member 15	KIF15	4.03	2.37e-07			alpha kinase 1	ALPK1	-2.62	2.76e-05			NM_001172	ARG2	2.24288907087975	2.15858666666667	0.962413475856827	4.46477250362371	0		NM_001284263	CCDC117	-3.06085086255105	-2.38769	0.780073942580133	0.191088120864133	0
glycine receptor beta	GLRB	4.02	3.63e-07			DNL-type zinc finger	DNLZ	-2.62	0.0003			NM_016205	PDGFC	2.24208590609507	2.53776666666667	1.13187753411579	5.80689386950332	0		NM_001166261	MTIF3	-3.06046878089174	-2.4164	0.789552246076473	0.187323006053386	0
glucosaminyl (N-acetyl) transferase 6 [Source:HGNC Symbol;Acc:HGNC:21623]	GCNT6	4.02	4.57e-07			high mobility group 20B	HMG20B	-2.62	6.26e-06			NM_018710	TMEM55A	2.24139557481124	1.88159333333333	0.839474010959351	3.68481792245426	0		NM_001144756	NPFFR2	-3.05898508155531	-3.4369	1.12354258303625	0.0923400292751844	0
lymphoid enhancer-binding factor 1	LEF1	4.02	9.74e-08			family with sequence similarity 122B	FAM122B	-2.62	4.55e-06			NM_001260486	ZNF155	2.23961265386865	2.08642666666667	0.931601570951397	4.24694865456433	0		NM_020713	ZNF512B	-3.05840998675133	-3.24676666666667	1.06158647164091	0.105347890681918	0
protein O-fucosyltransferase 1; microRNA 1825	POFUT1; MIR1825	4.01	6.58e-07			cation channel, sperm associated 3	CATSPER3	-2.63	0.0006			NM_001145464	EXOG	2.23956264752243	2.08753333333333	0.932116516429096	4.25020766597484	0		NM_001161520	COG5	-3.05780148768844	-2.59671666666667	0.849210348389773	0.165314288809374	0
secretory carrier membrane protein 4; adenosine deaminase, tRNA-specific 3	SCAMP4; ADAT3	4.01	9.44e-08			solute carrier family 25 (mitochondrial carrier; adenine nucleotide translocator), member 6	SLC25A6	-2.63	1.41e-05			NM_152680	TMEM154	2.23872641657922	1.80335666666667	0.805527934682703	3.49031360046419	0		NM_182553	CNIH2	-3.05690588518101	-3.29474666666667	1.07780441741391	0.101901933682344	0
spectrin, beta, non-erythrocytic 1	SPTBN1	4	1.04e-07			solute carrier family 25 (mitochondrial carrier; adenine nucleotide translocator), member 6	SLC25A6	-2.63	1.41e-05			NM_001099402	CCNK	2.23687041399553	1.83902333333333	0.822141203096535	3.5776774699937	0		NM_001253723	DPYSL5	-3.05629969558776	-2.89906666666667	0.948554446689871	0.134058382146469	0
keratin 7, type II	KRT7	4	7.39e-07			mitochondrial ribosomal protein L57	MRPL57	-2.63	2.64e-05			NM_001166621	TRAPPC1	2.23557222918012	1.82169666666667	0.81486817687602	3.53496680292462	0		NM_001098483	FUOM	-3.0557988582199	-2.36594	0.774245985999954	0.193990781250735	0
zinc finger protein 284	ZNF284	4	8.13e-07			peptidase (mitochondrial processing) alpha	PMPCA	-2.63	7.51e-06			ENST00000512958	DDX60L	2.23370035307828	1.85134333333333	0.82882349496072	3.6083601308214	0		NM_013262	MYLIP	-3.0534428935055	-2.92855	0.959097681580639	0.131346530727395	0
ATP binding cassette subfamily A member 1	ABCA1	4	2.78e-06			sorting nexin 29 pseudogene 2; sorting nexin 29 pseudogene 1	SNX29P2; SNX29P1	-2.63	3.91e-05			ENST00000567927	GOLGA8J	2.23323324702316	2.1855	0.978625946444783	4.5488441290288	0		NM_001198951	RNF103	-3.05264444494413	-2.81254333333333	0.921346519078415	0.142344303773086	0
nucleolar protein 6 (RNA-associated)	NOL6	3.99	1.03e-07			ATP synthase, H+ transporting, mitochondrial Fo complex subunit D	ATP5H	-2.63	3.41e-06			NM_022104	PCIF1	2.23205656163874	1.92052666666667	0.860429211191963	3.78561230090418	0		NM_005027	PIK3R2	-3.0519430389747	-2.43205333333333	0.796886869209191	0.185301525899789	0
minichromosome maintenance 8 homologous recombination repair factor	MCM8	3.98	1.67e-07			tripartite motif containing 59	TRIM59	-2.63	3.87e-06			NM_000232	SGCB	2.23182815952385	1.83282333333333	0.821220632740988	3.56233534637224	0		NM_014445	SERP1	-3.05011292615443	-2.87167666666667	0.94149847438182	0.136627834657366	0
jumonji domain containing 1C	JMJD1C	3.98	1.17e-06			notch 2	NOTCH2	-2.63	2.51e-05			NM_001286673	RGS20	2.23175695743702	2.14206333333333	0.959810308284335	4.41392872439061	0		NM_001285447	PDXDC1	-3.0500074176144	-2.88786333333333	0.946838134443657	0.135103473016235	0
solute carrier family 12 (potassium/chloride transporter), member 4	SLC12A4	3.98	7.64e-07			zinc finger protein 346	ZNF346	-2.63	2.38e-05			NM_001001567	PDE9A	2.2310317732516	2.52791666666667	1.13307067024974	5.76738233915204	0		NM_006454	MXD4	-3.04981582155687	-2.46826	0.809314445335916	0.18070896682663	0
family with sequence similarity 129, member B	FAM129B	3.97	9.2e-08			speedy/RINGO cell cycle regulator family member E2; speedy/RINGO cell cycle regulator family member E2B	SPDYE2; SPDYE2B	-2.63	0.0002			NM_138960	TGIF2LX	2.23020327492415	2.14502333333333	0.96180619831898	4.42299414770747	0		NM_018448	CAND1	-3.04827343090483	-2.76538	0.907195519917364	0.147074598199702	0
tectonic family member 2	TCTN2	3.96	9.82e-08			speedy/RINGO cell cycle regulator family member E2B	SPDYE2B	-2.63	0.0002			NM_001206999	CIT	2.22744672980275	1.88806	0.847634187941813	3.70137164466963	0		NR_027023	ASH1L-AS1	-3.04786755120726	-2.62175666666667	0.860193765843989	0.162469783594367	0
guanylate binding protein 3	GBP3	3.96	1.3e-06			lysophospholipase-like 1	LYPLAL1	-2.63	9.08e-06			NM_001297551	TMEM128	2.22185090437475	1.85527	0.835011024523307	3.61819459105709	0		NM_014916	LMTK2	-3.04277875291547	-2.87959	0.9463685117562	0.135880468246159	0
ST6 (alpha-N-acetyl-neuraminyl-2,3-beta-galactosyl-1,3)-N-acetylgalactosaminide alpha-2,6-sialyltransferase 4	ST6GALNAC4	3.96	4.45e-06			intraflagellar transport 140	IFT140	-2.63	2.71e-05			NM_001286139	SLC36A4	2.22181151957874	1.66496666666667	0.749373496354159	3.17106327847569	0		NM_001304799	NARFL	-3.03915345371337	-2.93978	0.967302258597062	0.130328092630887	0
phosphoribosylglycinamide formyltransferase, phosphoribosylglycinamide synthetase, phosphoribosylaminoimidazole synthetase	GART	3.96	9.69e-06			ER membrane protein complex subunit 3	EMC3	-2.63	2.11e-06			NM_001037325	CEP112	2.21986991767862	2.09270666666667	0.942715899702388	4.26547576508627	0		NM_001127505	ASAH1	-3.03899670674264	-2.57507	0.847342148902851	0.167813420292056	0
molybdenum cofactor sulfurase	MOCOS	3.96	2.68e-06			sulfotransferase family 1A member 1	SULT1A1	-2.63	2.38e-05			NM_001012732	DCTD	2.21665713060055	1.97191666666667	0.889590293169258	3.92288941443166	0		NM_001199815	GGCT	-3.03868612316454	-2.3962	0.788564498890909	0.189964270585014	0
ZNF529 antisense RNA 1	ZNF529-AS1	3.96	4.93e-05			family with sequence similarity 89, member B	FAM89B	-2.63	0.0001			NM_000688	ALAS1	2.21629132343247	1.73813	0.784251592569555	3.33602476805767	0		OTTHUMT00000195824	C21orf33	-3.0377828160778	-2.80453	0.923216098648238	0.143137143580468	0
core 1 synthase, glycoprotein-N-acetylgalactosamine 3-beta-galactosyltransferase 1	C1GALT1	3.95	1.19e-07			far upstream element (FUSE) binding protein 1	FUBP1	-2.64	4.96e-05			NM_014507	MCAT	2.21606868408492	1.91025666666667	0.862002464267241	3.75875964994612	0		NM_001206559	POLR1D	-3.03706240898604	-2.36251666666667	0.77789533059198	0.194451643470053	0
EGF domain-specific O-linked N-acetylglucosamine (GlcNAc) transferase	EOGT	3.95	4.47e-07			ring finger protein 130	RNF130	-2.64	3.27e-06			NM_003711	PLPP1	2.21369634150492	1.96473666666667	0.887536664279343	3.90341449267886	0		NM_002588	PCDHGC3	-3.03610156987844	-2.73356666666667	0.900354156062083	0.150353810169107	0
glycyl-tRNA synthetase	GARS	3.95	6.03e-08			DBF4 zinc finger	DBF4	-2.64	4.08e-06			NM_014452	TNFRSF21	2.21301710784004	1.69177333333333	0.764464643016042	3.23053551027248	0		NM_005371	METTL1	-3.0352323230817	-2.67170333333333	0.880230258822733	0.156941268000315	0
hook microtubule-tethering protein 3	HOOK3	3.94	2.74e-07			carbohydrate (N-acetylgalactosamine 4-sulfate 6-O) sulfotransferase 15	CHST15	-2.64	0.0001			NM_001303499	CNN2	2.21298996722431	1.82495666666667	0.824656547790706	3.5429636570162	0		NM_001131007	KIAA0922	-3.03516231937936	-2.29245666666667	0.755299527814196	0.204127623561113	0
metallothionein 1H	MT1H	3.94	7.78e-07			ATP synthase, H+ transporting, mitochondrial Fo complex subunit G	ATP5L	-2.64	2.94e-06			NM_052951	DNTTIP1	2.20925148742118	1.66608666666667	0.754140792097625	3.17352600949099	0		NM_024320	PRR15L	-3.03394582659084	-3.47024333333333	1.14380530559201	0.0902303546604296	0
PAP associated domain containing 7	PAPD7	3.94	5.03e-07			glyoxylate reductase 1 homolog (Arabidopsis)	GLYR1	-2.64	2.5e-06			NM_014297	ETHE1	2.20418481842601	2.11818333333333	0.960982634317348	4.34146915327671	0		NM_024540	MRPL24	-3.03078040053308	-2.94180333333333	0.970642192623361	0.130145439790447	0
solute carrier organic anion transporter family, member 4C1	SLCO4C1	3.93	1.83e-07			transmembrane protein 261	TMEM261	-2.64	0.0002			NM_032356	NAA38	2.20216135879948	1.86890333333333	0.848667753552889	3.6525482556745	0		NM_001135570	C12orf73	-3.0306094480441	-2.65441	0.875866734234961	0.158833815711831	0
metallothionein 1L (gene/pseudogene)	MT1L	3.93	1.41e-07			zinc finger, MIZ-type containing 1	ZMIZ1	-2.64	0.0001			NM_001168551	NDC1	2.20034506615088	1.92765333333333	0.876068650770957	3.80435884221048	0		NM_012417	PITPNC1	-3.02673230219999	-3.00402333333333	0.992497199421913	0.124651890353557	0
ST3 beta-galactoside alpha-2,3-sialyltransferase 2	ST3GAL2	3.93	4.42e-05			Fanconi anemia complementation group I	FANCI	-2.64	0.0001			NM_000919	PAM	2.19825461751302	2.25372	1.02523155509153	4.76910980489224	0		NM_024026	MRPL57	-3.02386546764231	-2.45870333333333	0.81309944494666	0.181909988425917	0
exostosin glycosyltransferase 2	EXT2	3.93	1.38e-07			adaptor-related protein complex 1, beta 1 subunit	AP1B1	-2.64	3.27e-06			NM_033184	KRTAP2-4	2.19811134584393	1.78303666666667	0.811167582587632	3.44149798837061	0		NM_001031827	BOLA2	-3.0231274882311	-2.64932666666667	0.876352941442388	0.159394453493554	0
HECT domain containing E3 ubiquitin protein ligase 3	HECTD3	3.93	7.81e-07			potassium channel tetramerization domain containing 18	KCTD18	-2.64	2.46e-05			NM_018027	FRMD4A	2.19699420809951	1.8148	0.826037680622691	3.5181085564771	0		NM_001015000	SLX1A	-3.0224974640713	-2.89709333333333	0.958509764779406	0.134241874063114	0
coiled-coil serine rich protein 2	CCSER2	3.92	3.4e-07			testis expressed 2	TEX2	-2.64	9.77e-06			NM_016281	TAOK3	2.19616681499962	1.95533666666667	0.890340685102741	3.87806414546214	0		NM_032151	PCBD2	-3.02094651927955	-2.56963666666667	0.85060647392046	0.168446613947495	0
glucan (1,4-alpha-), branching enzyme 1	GBE1	3.92	1.47e-07			regulator of chromosome condensation 2	RCC2	-2.65	2.06e-06			NM_001975	ENO2	2.19433340456927	2.05149333333333	0.934905028133602	4.14534832458174	0		hsa_circ_0000764	NKIRAS2	-3.02043543314061	-2.90732666666667	0.962552165415324	0.133293037900254	0
caspase recruitment domain family, member 6	CARD6	3.92	1.02e-06			sulfite oxidase	SUOX	-2.65	3.91e-06			NM_001042481	FRMD6	2.18863532072958	1.96763333333333	0.899022927527927	3.91125970528928	0		NM_001282062	DOC2A	-3.01934199576517	-2.75153333333333	0.911302309308633	0.148492983321393	0
sorbin and SH3 domain containing 3	SORBS3	3.91	1.31e-05			polymerase (RNA) II (DNA directed) polypeptide I, 14.5kDa	POLR2I	-2.65	0.0009			NM_021021	SNTB1	2.1873376075398	2.05102333333333	0.937680276818454	4.14399807637835	0		NM_004135	IDH3G	-3.01542015537207	-2.25973666666667	0.749393633467918	0.2088100902252	0
Rho GTPase activating protein 42	ARHGAP42	3.91	3.45e-05			geranylgeranyl diphosphate synthase 1	GGPS1	-2.65	7.05e-06			NM_004184	WARS	2.18180628461377	1.83358666666667	0.840398471485405	3.56422068509234	0		NM_001031719	DHRS12	-3.01531553070149	-2.19028	0.726385009362669	0.219108901281293	0
cAMP responsive element binding protein 3-like 2	CREB3L2	3.91	5.19e-07			solute carrier family 27 (fatty acid transporter), member 5	SLC27A5	-2.65	2.61e-06			NM_004412	TRDMT1	2.17297194820488	1.96414666666667	0.903898767901387	3.90181849100641	0		NR_037642	LHX4-AS1	-3.01420992355801	-3.05322666666667	1.01294426868007	0.120472296673168	0
myelin regulatory factor	MYRF	3.91	7.92e-07			ubiquinol-cytochrome c reductase complex assembly factor 3	UQCC3	-2.65	1.64e-05			NM_020122	KCMF1	2.16988193361725	1.77184333333333	0.816562093025783	3.41490000299416	0		TRPS1.kAug10-unspliced	TRPS1	-3.01273403952382	-2.92079666666667	0.969483740797881	0.132054313582755	0
ATM serine/threonine kinase	ATM	3.9	1.5e-07			eukaryotic translation initiation factor 4H	EIF4H	-2.65	1.01e-05			NM_001293562	AZIN2	2.16975344106768	2.05520666666667	0.947207469644732	4.15603172382921	0		NM_001144924	LOC81691	-3.01244631888391	-2.53554333333333	0.841689133990189	0.172474701249826	0
tec protein tyrosine kinase	TEC	3.9	3.09e-06			transmembrane protein 106C	TMEM106C	-2.65	1.53e-05			NM_001185056	CLDN11	2.1693635239066	2.02982666666667	0.935678434848645	4.08355785220856	0		NM_001199885	HYPK	-3.0123071995317	-2.5709	0.853465410300676	0.168299173865093	0
PDZ and LIM domain 2 (mystique)	PDLIM2	3.9	1.05e-06			NSE1 homolog, SMC5-SMC6 complex component	NSMCE1	-2.65	3.2e-06			NM_032036	IFI27L2	2.1672177598186	1.67538	0.773055680450049	3.19403473038322	0		NM_032796	SYAP1	-3.01214933684929	-2.60683333333333	0.865439605348412	0.164159103985983	0
chaperonin containing TCP1, subunit 8 (theta)	CCT8	3.9	5.19e-07			RPA interacting protein	RPAIN	-2.65	2.16e-06			NM_001128833	ZBTB4	2.1666566480011	1.95440333333333	0.902036478708529	3.87555609221307	0		NM_138363	CEP95	-3.01162334391007	-2.36522666666667	0.785366029071825	0.194086722737337	0
SET and MYND domain containing 3	SMYD3	3.9	7.41e-07			ribosomal protein S6 kinase, 70kDa, polypeptide 2	RPS6KB2	-2.66	2.78e-05			NM_079834	SCAMP4	2.16639861272441	1.81234666666667	0.836571190556433	3.51213102260628	0		NM_001227	CASP7	-3.01118588780998	-2.37182	0.787669738225631	0.193201741011876	0
proteasome 26S subunit, non-ATPase 11	PSMD11	3.9	9.56e-08			RNA binding motif protein 23	RBM23	-2.66	1.75e-06			NM_001102669	RRAS2	2.16224045357168	1.94711333333333	0.900507309497891	3.85602213536358	0		NM_018453	EAPP	-3.01007646085285	-2.45090666666667	0.814234023135827	0.182895734413828	0
lipoma HMGIC fusion partner-like 4	LHFPL4	3.9	0.0016			phosphatase, orphan 2	PHOSPHO2	-2.66	0.0019			NM_005978	S100A2	2.16029924944413	2.05743	0.952381944552079	4.16244151059632	0		NM_001170820	IFITM10	-3.00633567562109	-2.49431	0.829684462791965	0.177475280608466	0
pyruvate dehydrogenase (lipoamide) beta	PDHB	3.9	2.37e-07			Memczak2013 ALT_ACCEPTOR, ALT_DONOR, INTERNAL, intronic, ncRNA best transcript NR_045602	GALNT14	-2.66	0.0188			NM_005992	TBX1	2.15984078049595	2.02243	0.936379208256083	4.06267511671538	0		NM_001038	SCNN1A	-3.0032582055515	-2.63353333333333	0.876892079563877	0.161148947018731	0
ring finger protein 182	RNF182	3.9	1.11e-06			ribosomal protein S25	RPS25	-2.66	4.96e-06			NM_001134364	MAP4	2.15629511015196	1.74652333333333	0.809964890756651	3.35548971093204	0		NM_017514	PLXNA3	-3.00289489062692	-2.80491333333333	0.934069767839175	0.143099116174877	0
diacylglycerol kinase, delta 130kDa	DGKD	3.9	3.26e-05			methyltransferase like 14	METTL14	-2.66	4.37e-06			NM_001141973	ATP13A2	2.15601061682656	2.07147	0.960788404209719	4.20314725086609	0		NM_001777	CD47	-3.00063353089845	-2.78059	0.926667642471967	0.145532169761324	0
proteasome 26S subunit, non-ATPase 2	PSMD2	3.9	6.45e-08			DnaJ (Hsp40) homolog, subfamily C, member 19	DNAJC19	-2.66	2e-06			NM_014314	DDX58	2.15538755546217	2.00189333333333	0.928785789943041	4.00525288072529	0		NM_001278208	DMC1	-2.99913097864839	-3.47730666666667	1.15943808103832	0.0897896728513701	0
CD151 molecule (Raph blood group)	CD151	3.88	5.66e-07			ankyrin repeat domain 54; microRNA 658	ANKRD54; MIR658	-2.67	0.0001			NM_030762	BHLHE41	2.15341535898213	2.48872	1.15570829827106	5.61279745991376	0		NM_001145312	ETV3	-2.99864617752112	-2.37165	0.790906915853794	0.193224508284391	0
CCDC169-SOHLH2 readthrough	CCDC169-SOHLH2	3.88	7.56e-07			Memczak2013 ALT_ACCEPTOR, ALT_DONOR, coding, INTERNAL, intronic best transcript NM_172373	ELF1	-2.67	6.34e-05			NM_001002838	WNK3	2.15228938380377	2.12260666666667	0.9862087703631	4.35480061582475	0		NM_004649	C21orf33	-2.99796943389379	-3.21604	1.07273942277089	0.107615664761215	0
nucleic acid binding protein 1	NABP1	3.88	2.08e-07			kinetochore-localized astrin/SPAG5 binding protein	KNSTRN	-2.67	1.89e-06			NM_002622	PFDN1	2.1509187596013	1.56227666666667	0.726329927475391	2.95319509341501	0		NM_014365	HSPB8	-2.99756156597631	-2.39305	0.798332226821363	0.190379494298085	0
translocation associated membrane protein 1	TRAM1	3.87	2.28e-07			C-type lectin domain family 7, member A	CLEC7A	-2.67	0.0002			NM_003680	YARS	2.15088016217689	2.02592333333333	0.941904327799884	4.07252437413426	0		NM_000903	NQO1	-2.99621566843538	-2.98733333333333	0.997035482059712	0.126102315043046	0
growth arrest-specific 6	GAS6	3.87	0.0002			euchromatic histone-lysine N-methyltransferase 1	EHMT1	-2.67	3.68e-05			NM_012079	DGAT1	2.15055711462532	1.8214	0.846943328132597	3.53423996948362	0		NM_016121	KCTD3	-2.99470538313576	-2.78152333333333	0.928813681972546	0.145438050010458	0
major vault protein; PAXIP1 associated glutamate-rich protein 1	MVP; PAGR1	3.87	1.99e-06			helicase with zinc finger	HELZ	-2.67	2.39e-06			NM_001178102	LOX	2.14940756381542	2.05717666666667	0.957090084402126	4.16171066133446	0		hsa_circ_0000197	TSNAX	-2.9946152076681	-2.78783666666667	0.930949879479692	0.144802993578199	0
retinoic acid receptor, beta	RARB	3.87	1.03e-05			zinc finger protein 687	ZNF687	-2.67	1.69e-06			NM_001661	ARL4D	2.14808307932432	1.72987333333333	0.805310255447599	3.31698694352067	0		NM_003505	FZD1	-2.99456370559852	-2.40606	0.803475977319075	0.188670399320582	0
pyruvate dehydrogenase kinase, isozyme 1	PDK1	3.86	3.4e-05			RAN binding protein 2	RANBP2	-2.67	1.16e-05			NM_022781	RNF38	2.14735389766937	1.87237666666667	0.871946011646635	3.66135247354768	0		ENST00000626486	TCF20	-2.99172302446568	-2.32461	0.777013774667584	0.199628554363852	0
kinesin family member 4A	KIF4A	3.86	2.07e-07			lysine (K)-specific methyltransferase 5B	KMT5B	-2.67	6.57e-06			NM_203394	E2F7	2.14679882994776	1.82042333333333	0.847971085105181	3.53184819148779	0		ENST00000629538	TCF20	-2.99172302446568	-2.32461	0.777013774667584	0.199628554363852	0
solute carrier family 41 (magnesium transporter), member 1	SLC41A1	3.86	0.0002			ribosomal protein S6 kinase, 90kDa, polypeptide 5	RPS6KA5	-2.67	4.8e-05			NM_000018	ACADVL	2.14676844339994	1.77769666666667	0.828080304670048	3.42878315315938	0		NM_021167	GATAD1	-2.99148161585781	-2.51526333333333	0.840808554530288	0.174916303029934	0
diacylglycerol kinase, delta 130kDa	DGKD	3.86	4.73e-06			chaperonin containing TCP1, subunit 3 (gamma)	CCT3	-2.67	4.93e-06			SPATS2L.voAug10-unspliced	SPATS2L	2.14643798791009	2.47888333333333	1.15488234335012	5.57465812968904	0		NM_003334	UBA1	-2.99072062379841	-2.65965333333333	0.889301833200121	0.158257597557722	0
non-SMC condensin I complex subunit H	NCAPH	3.85	3.87e-06			NADH dehydrogenase (ubiquinone) 1 beta subcomplex, 9, 22kDa	NDUFB9	-2.68	5.65e-06			NM_021630	PDLIM2	2.14610784486976	1.88231333333333	0.877082359972251	3.68665734864434	0		NM_012254	SLC27A5	-2.989726027685	-2.55907333333333	0.855955799841256	0.169684497068198	0
CDC42 binding protein kinase alpha (DMPK-like)	CDC42BPA	3.84	4.56e-07			Homo sapiens ribosomal protein L21, mRNA (cDNA clone MGC:2150 IMAGE:3543702), complete cds.; Homo sapiens ribosomal protein L21, mRNA (cDNA clone MGC:4136 IMAGE:2964441), complete cds.; Homo sapiens ribosomal protein L21, mRNA (cDNA clone MGC:71252 IMAGE:6084268), complete cds.; Homo sapiens ribosomal protein L21, mRNA (cDNA clone MGC:88165 IMAGE:4281405), complete cds.; Homo sapiens ribosomal pr…	RPL21	-2.68	4.91e-06			NM_145058	RILPL2	2.14495212889995	1.74979	0.815771119748668	3.36309609006424	0		NM_001172695	TSFM	-2.9871023038743	-2.35576333333333	0.78864501235123	0.195364015871837	0
S-phase kinase-associated protein 2, E3 ubiquitin protein ligase	SKP2	3.84	5.2e-07			WD repeat domain 20	WDR20	-2.68	0.0007			NM_032270	LRRC8C	2.14369253683123	1.9174	0.894437969558017	3.77741685376151	0		NM_001286451	HDDC3	-2.98409898040395	-2.61103	0.874981030168962	0.163682274172851	0
interferon-induced protein with tetratricopeptide repeats 2	IFIT2	3.84	0.0001			DEAD (Asp-Glu-Ala-Asp) box helicase 42	DDX42	-2.68	1.26e-06			NM_020318	PAPPA2	2.1406374666013	1.62354666666667	0.758440741133239	3.08131604945432	0		NM_001102406	ALPK1	-2.98350516943391	-2.79083333333333	0.935420981309331	0.144502530942112	0
coiled-coil domain containing 74A	CCDC74A	3.84	1.06e-07			zinc finger protein 808; ribosomal protein L39 pseudogene 34	ZNF808; RPL39P34	-2.68	2.23e-06			NM_014330	PPP1R15A	2.14055678849766	2.05444333333333	0.959770534644508	4.15383333932297	0		NM_001304763	ZNF687	-2.98298734280284	-2.40911666666667	0.807618802835094	0.188271082763754	0
tubulin folding cofactor E	TBCE	3.83	4.41e-07			hydroxymethylbilane synthase	HMBS	-2.68	1.97e-06			NM_001242648	PHACTR1	2.13866051324047	2.22683666666667	1.0412296168	4.68106457366814	0		NM_001302348	UMAD1	-2.98217753878821	-2.64194666666667	0.885911932574011	0.160211913100463	0
general transcription factor IIH subunit 3	GTF2H3	3.83	8.15e-08			cilia and flagella associated protein 206	CFAP206	-2.69	0.0027			NM_152594	SPRED1	2.13458250438591	1.83188	0.85819123703865	3.56000680765287	0		NM_001080453	INTS1	-2.98165264906498	-2.68221333333333	0.899572703136447	0.155802108905187	0
carbohydrate (chondroitin 6) sulfotransferase 3	CHST3	3.83	2.55e-05			notch 2 N-terminal like	NOTCH2NL	-2.69	1.37e-05			NM_006558	KHDRBS3	2.13407558191442	2.24822	1.05348658644188	4.75096309472547	0		NM_000855	GUCY1A2	-2.98051721460258	-2.59677666666667	0.871250350088289	0.165307413724347	0
ATPase, Na+/K+ transporting, beta 3 polypeptide	ATP1B3	3.83	9.01e-08			IMP4 homolog, U3 small nucleolar ribonucleoprotein	IMP4	-2.69	2.43e-06			NM_001300985	PTBP2	2.13354863694413	2.05576	0.963540256079868	4.15762603994448	0		NM_001145364	ABHD11	-2.97886472162056	-2.74691	0.922133180490865	0.148969614740052	0
L-3-hydroxyproline dehydratase (trans-)	L3HYPDH	3.83	4.37e-07			DnaJ (Hsp40) homolog, subfamily A, member 3	DNAJA3	-2.69	1.28e-06			NM_003146	SSRP1	2.13196194158416	1.83103	0.858847413870554	3.55790995804004	0		NM_001004105	GRK6	-2.97654982397634	-2.44746	0.822247281159387	0.183333203329969	0
galactosidase beta 1 like 3	GLB1L3	3.83	1.81e-05			arylformamidase	AFMID	-2.69	0.003			NM_001018003	SORBS3	2.13185697679025	2.1372	1.00250627657855	4.39907439619215	0		NM_001282425	GNA13	-2.97402166458964	-2.30122	0.773773784972588	0.202891453484621	0
guanine nucleotide binding protein (G protein), alpha inhibiting activity polypeptide 1	GNAI1	3.81	2.98e-05			FK506 binding protein 15	FKBP15	-2.69	9.28e-06			NM_022766	CERK	2.13004527406375	1.81275333333333	0.851039813757065	3.51312116112764	0		NM_001165417	SLC25A11	-2.97311069637023	-2.20136666666667	0.740425396657528	0.217431570058246	0
radixin	RDX	3.81	1.95e-07			ubiquitin specific peptidase 38	USP38	-2.7	1.24e-06			NM_000051	ATM	2.12917855164085	1.65433333333333	0.776981964269001	3.14777698831562	0		NM_001126111	OSGIN2	-2.97084107390066	-2.78358	0.936966983678199	0.145230865210211	0
exoribonuclease 1	ERI1	3.8	4.76e-07			keratin associated protein 5-2	KRTAP5-2	-2.7	5.98e-05			NM_001288833	GGT1	2.1288232204935	1.84605	0.867169233325092	3.59514510251959	0		NM_004279	PMPCB	-2.97077787072558	-2.28590333333333	0.769462892483113	0.205056967022543	0
flightless I actin binding protein	FLII	3.8	5.02e-07			solute carrier family 51, alpha subunit	SLC51A	-2.7	0.0005			NM_001168355	OSMR	2.12844116599646	1.77406	0.833502014686626	3.42015094868936	0		NM_014891	PDAP1	-2.97058990023347	-2.70283666666667	0.909865298624437	0.153590760201816	0
Rho GTPase activating protein 20	ARHGAP20	3.8	2.76e-05			interferon regulatory factor 9	IRF9	-2.7	2.08e-06			NM_015975	TAF9B	2.12571815560016	1.82453333333333	0.858313849616721	3.54192418953283	0		NM_033505	EPT1	-2.97014070655075	-2.17663333333333	0.732838457293519	0.221191318340494	0
solute carrier family 35 (UDP-N-acetylglucosamine (UDP-GlcNAc) transporter), member A3	SLC35A3	3.79	3.81e-07			matrix metallopeptidase 13	MMP13	-2.7	3.99e-05			NM_033121	ANKRD13A	2.12284805888487	1.69274	0.797391029902158	3.23270083098097	0		NM_001143935	CROT	-2.9694298151195	-2.73184666666667	0.919990313546686	0.150533170855667	0
phosphoglucomutase 2	PGM2	3.79	8.93e-08			hemoglobin, alpha 1	HBA1	-2.7	2.93e-05			NM_016484	PDZD11	2.12235116760567	1.64946333333333	0.777186809850217	3.13716918212014	0		NM_001206994	PPP2R2C	-2.96938063004473	-2.81181333333333	0.946935972061952	0.142416347852174	0
sperm autoantigenic protein 17	SPA17	3.79	3.47e-07			chromosome 18 open reading frame 25	C18orf25	-2.7	0.0004			NM_001258384	IDH3B	2.12039353937521	1.63170666666667	0.769530106730781	3.09879360323202	0		NM_001242480	LOC389831	-2.96780684548639	-2.8454	0.958755117209681	0.139139119374787	0
coagulation factor II (thrombin) receptor-like 2	F2RL2	3.79	6.37e-06			kelch domain containing 4	KLHDC4	-2.7	3.59e-06			NM_001242644	RAB2A	2.119594254226	1.59036666666667	0.750316558697887	3.01125872092258	0		NM_001308123	ZNF24	-2.96690421404558	-2.89235666666667	0.974873625165923	0.134683342262438	0
zinc finger protein 518B	ZNF518B	3.79	9.14e-07			acyl-CoA synthetase family member 3	ACSF3	-2.7	1.83e-05			NM_001142546	LUZP1	2.11943049388756	1.78121	0.840419162193338	3.43714329707641	0		NM_004818	DDX23	-2.96413454682856	-2.75361333333333	0.928977173549536	0.148279048393516	0
sprouty RTK signaling antagonist 2	SPRY2	3.78	3.26e-05			zinc finger protein 75D	ZNF75D	-2.7	2.5e-06			NM_020676	ABHD6	2.11812212330153	1.94076	0.916264448895384	3.83907833991264	0		NM_000396	CTSK	-2.96197525645353	-2.7849	0.940217172284704	0.145098046379584	0
transmembrane protein 128	TMEM128	3.78	1.11e-07			H3 histone, family 3A; H3 histone, family 3A, pseudogene 4	H3F3A; H3F3AP4	-2.71	2.46e-06			NM_001142339	GNAL	2.11716422503478	2.25090333333333	1.06316898175263	4.75980784729409	0		NM_000663	ABAT	-2.96118339147694	-2.68412666666667	0.906437161032405	0.155595617738967	0
WAS protein family, member 2	WASF2	3.78	7.67e-07			papillary renal cell carcinoma (translocation-associated)	PRCC	-2.71	7.8e-06			NR_037616	BLOC1S5-TXNDC5	2.11455426446295	1.68711	0.797856091164671	3.22011006224788	0		NM_001097620	TMEM184A	-2.96116723353932	-2.48218333333333	0.838244900598375	0.178973347811905	0
StAR-related lipid transfer domain containing 9	STARD9	3.78	7.06e-07			microsomal glutathione S-transferase 2	MGST2	-2.71	2.12e-05			NM_001290020	ARMC4	2.11401695816999	1.90398666666667	0.900648719636981	3.74245940349665	0		NM_001163677	KCNMB3	-2.95581295481201	-2.44076	0.825749138160617	0.184186598599767	0
chemokine (C-X-C motif) ligand 8	CXCL8	3.78	1.64e-07			chromosome 16 open reading frame 91	C16orf91	-2.71	0.0004			NM_138421	SAAL1	2.11376961900661	1.63606333333333	0.774002672108716	3.10816551849846	0		NM_001130845	BCL6	-2.95492465972395	-2.91438333333333	0.98628008120031	0.132642652431818	0
promyelocytic leukemia	PML	3.77	5.36e-06			coenzyme Q5, methyltransferase	COQ5	-2.71	1.73e-05			NM_001376	DYNC1H1	2.11275553405521	1.72351666666667	0.815767200173206	3.3024040992156	0		NR_029192	LOC100133315	-2.95460257580298	-2.57760333333333	0.872402723277532	0.167519003050906	0
citron rho-interacting serine/threonine kinase; microRNA 1178	CIT; MIR1178	3.76	2.94e-07			spectrin repeat containing, nuclear envelope family member 4	SYNE4	-2.71	0.0002			NM_001031741	NEK10	2.11174516122383	1.99768333333333	0.945986935362791	3.99358199049676	0		NM_001193360	EXD2	-2.95374142164428	-2.80074333333333	0.948201935623134	0.143513331598527	0
endoplasmic reticulum oxidoreductase beta	ERO1B	3.76	5.3e-07			surfeit 1	SURF1	-2.71	0.0018			NM_001242946	EPDR1	2.10911120146505	1.59025333333333	0.753992170838929	3.01102217572468	0		NM_001034833	NHP2	-2.94981236216436	-2.64187333333333	0.895607248521705	0.160220057006072	0
phosphatase and actin regulator 1	PHACTR1	3.76	1.03e-05			methionine sulfoxide reductase B1	MSRB1	-2.72	2.91e-05			NM_001010895	ERCC6L2	2.10855212922626	1.69047333333334	0.801722333492251	3.22762581386564	0		ENST00000270162	SIK1	-2.94901271213718	-2.91703333333333	0.989155903373276	0.132399232728315	0
LDL receptor related protein associated protein 1	LRPAP1	3.76	4.47e-07			abhydrolase domain containing 12	ABHD12	-2.72	4.92e-06			NM_001193307	SAMD9	2.10686190414433	1.75457333333333	0.832789908955106	3.37426512233726	0		NR_028595	CCDC162P	-2.94730225078689	-2.57956333333333	0.875228637525936	0.167291571540203	0
origin recognition complex subunit 3	ORC3	3.76	1.56e-07			BTG family, member 2	BTG2	-2.72	4.91e-05			NM_001184808	CD99L2	2.1053424732688	1.7192	0.816589235161694	3.2925377921356	0		NM_178863	KCTD13	-2.94620332426577	-2.7635	0.937986858286062	0.147266378493594	0
histone cluster 1, H2bb	HIST1H2BB	3.75	6.96e-06			small VCP/p97-interacting protein	SVIP	-2.72	6.91e-06			NM_001286810	DCAF10	2.10492583631979	1.78793333333333	0.849404431492615	3.45319865894974	0		NM_001168618	IFT46	-2.94347531346748	-2.87082666666667	0.975318751114228	0.136708356094271	0
tweety family member 3	TTYH3	3.75	9.44e-05			mesoderm induction early response 1, family member 3	MIER3	-2.72	0.0002			NM_001308248	EVI5	2.1027003323508	1.82860666666667	0.869646824387147	3.55193865828247	0		NM_001185039	ACOX1	-2.94329794896242	-2.67106666666667	0.907508078687135	0.157010542047666	0
Rho-associated, coiled-coil containing protein kinase 2	ROCK2	3.75	7.53e-08			family with sequence similarity 50, member B	FAM50B	-2.72	1.74e-05			NM_001164	APBB1	2.10195959298525	1.76266	0.838579393192154	3.3932318294998	0		NM_144607	CYB5D1	-2.9427389148972	-2.78916333333333	0.947812026141222	0.14466989753309	0
Jeck2013 ALT_ACCEPTOR, ALT_DONOR, coding, INTERNAL, intronic best transcript NM_001160133	KCNQ5	3.75	5.43e-07			protein phosphatase 1, regulatory subunit 15B	PPP1R15B	-2.72	1.85e-06			NM_004126	GNG11	2.10083489614406	1.93547666666667	0.921289278952431	3.82504485703659	0		NM_004548	NDUFB10	-2.94014622077896	-2.43594666666667	0.828512081967573	0.184802135520512	0
CSE1 chromosome segregation 1-like (yeast)	CSE1L	3.75	1.41e-07			potassium channel tetramerization domain containing 15	KCTD15	-2.72	2.61e-05			NM_001256584	GYPC	2.09960199149171	2.10954666666667	1.00473645729774	4.31555666971444	0		NM_012328	DNAJB9	-2.93742919998537	-2.86962333333333	0.976916595418751	0.136822430338861	0
potassium channel tetramerization domain containing 4	KCTD4	3.74	1.84e-06			solute carrier family 39 (zinc transporter), member 1	SLC39A1	-2.73	1.77e-05			NM_020386	HRASLS	2.09899168635508	2.03072333333333	0.967475643917248	4.08609666201856	0		BC014471	SLX1A-SULT1A3	-2.93713783989804	-2.89674	0.98624584813512	0.134274755535854	0
glypican 6	GPC6	3.74	1.77e-05			dystrobrevin beta	DTNB	-2.73	0.0002			NM_001104554	PAQR5	2.09662597577157	2.12539	1.01371919672885	4.36321026653928	0		NM_020205	OTUD7B	-2.93599432016147	-2.84109333333333	0.967676713072485	0.139555091615403	0
aurora kinase B	AURKB	3.74	5.73e-07			Transcript Identified by AceView, Entrez Gene ID(s) 375775	PNPLA7	-2.73	0.0002			NM_001278196	ZBTB18	2.0961437030751	2.24202333333333	1.0695942888096	4.730600510414	0		NM_001278791	RFC2	-2.93590624562633	-2.70222333333333	0.920405185744225	0.153656070164922	0
Mab-21 domain containing 1	MB21D1	3.74	1.62e-07			aspartyl-tRNA synthetase 2, mitochondrial	DARS2	-2.73	2.99e-06			NM_138441	MB21D1	2.09394626883585	1.74118333333333	0.831532002156559	3.34309263882227	0		NM_001129994	KCTD15	-2.93524337450223	-2.62199333333333	0.893279704201012	0.162443133451862	0
RNA exonuclease 2	REXO2	3.73	2.51e-07			4-aminobutyrate aminotransferase	ABAT	-2.73	3.56e-06			NM_001199012	STPG1	2.09278326570117	1.85295333333333	0.885401447776065	3.6123891892396	0		NM_001135565	PUDP	-2.93388660138294	-2.54839333333333	0.868606623082197	0.170945300467731	0
TBC1 domain family, member 19	TBC1D19	3.73	5.78e-07			sialic acid acetylesterase	SIAE	-2.74	2.85e-06			NM_001308253	GCLM	2.09116791455226	1.84156666666667	0.880640265112792	3.58399013577214	0		NM_012300	FBXW11	-2.93286490819633	-2.53371333333333	0.863903866234168	0.172693617209257	0
transmembrane protein 245	TMEM245	3.73	3e-07			coiled-coil and C2 domain containing 1A	CC2D1A	-2.74	8.28e-06			NM_016930	STX18	2.08930626999575	1.70954	0.818233317226141	3.27056525574482	0		NM_001310332	RNF31	-2.93208620760012	-2.52978	0.862791821551044	0.173165087856916	0
succinate dehydrogenase complex subunit D, integral membrane protein	SDHD	3.72	9.7e-07			chromosome 16 open reading frame 52	C16orf52	-2.74	3.4e-05			NM_001164271	DLC1	2.08817671679759	1.64534666666667	0.787934590703584	3.12823016783589	0		NM_001199873	B4GALT3	-2.93153279066484	-2.50298666666666	0.853814998978408	0.176411110803407	0
extracellular matrix protein 1	ECM1	3.72	1.75e-05			olfactory receptor, family 8, subfamily G, member 2	OR8G2	-2.74	2.63e-05			NM_001284282	VOPP1	2.08562303343532	2.1406	1.02635997286342	4.40945392255546	0		NM_001270488	TAF11	-2.92955438554803	-2.33372	0.796612621876084	0.198371957331557	0
diacylglycerol kinase, delta 130kDa	DGKD	3.72	1.76e-05			cytochrome c oxidase subunit VIIb2	COX7B2	-2.74	1.89e-06			NM_018126	TMEM33	2.08385264971957	1.64948	0.791553088085176	3.13720542432904	0		NM_001184891	FLAD1	-2.92677759373299	-2.29763	0.785037443541948	0.203396956934562	0
microtubule-associated protein 1S	MAP1S	3.72	1.23e-05			solute carrier family 3 (amino acid transporter heavy chain), member 2	SLC3A2	-2.74	1.29e-06			NM_006811	SERINC3	2.08345705117246	1.70016333333333	0.816029940418774	3.2493774397472	0		NM_014935	PLEKHA6	-2.92576920160737	-2.98087666666667	1.01883520580811	0.126667940665239	0
nicalin	NCLN	3.71	2.62e-07			phosphomannomutase 2	PMM2	-2.74	8.37e-06			NM_001256105	WNT5A	2.08303661795777	1.95804666666667	0.939996277447277	3.88535565922219	0		BUD31.nAug10-unspliced	BUD31	-2.92386925461788	-2.99508	1.02435496911144	0.1254270132204	0
polyhomeotic homolog 2 (Drosophila); microRNA 3605	PHC2; MIR3605	3.71	1.24e-07			protein kinase, cAMP-dependent, regulatory, type II, beta	PRKAR2B	-2.74	0.0001			NM_025239	PDCD1LG2	2.081171057641	1.76286	0.847051948722655	3.3937022639222	0		NM_001135805	SYT1	-2.92089525265546	-3.62781	1.24201988986146	0.0808947563784136	0
zinc finger protein 502	ZNF502	3.71	0.0003			peroxiredoxin 4	PRDX4	-2.74	6.65e-06			NM_001080416	MYBL1	2.08108125844461	1.82602666666667	0.877441310500017	3.54559233263589	0		NM_016406	UFC1	-2.92063614317198	-2.48594	0.851163882845102	0.178507921241998	0
calpastatin	CAST	3.7	3.09e-07			solute carrier family 5 (sodium/monocarboxylate cotransporter), member 8	SLC5A8	-2.74	8.65e-05			NM_015617	PYGO1	2.0805346254068	1.97506666666667	0.949307280228751	3.9314640621989	0		NM_001145438	PGAP2	-2.91988159400519	-2.96901333333333	1.01682662044551	0.127713830007418	0
small ArfGAP 1	SMAP1	3.7	2.13e-07			annexin A4	ANXA4	-2.74	9.12e-07			NM_001145549	TXNDC5	2.07964856699373	1.92684	0.926521928070458	3.80221470243142	0		NM_005809	PRDX2	-2.91936028824952	-2.46593666666667	0.844683911263747	0.181000217159753	0
glutamine-fructose-6-phosphate transaminase 2	GFPT2	3.7	8.58e-07			baculoviral IAP repeat containing 5	BIRC5	-2.74	0.0002			NM_004390	CTSH	2.07803290423829	1.69641666666667	0.816356980299352	3.24094978237584	0		NM_000717	CA4	-2.91878305294716	-2.57152666666667	0.881026996532045	0.168226085252085	0
VIM antisense RNA 1	VIM-AS1	3.7	9.57e-06			integrator complex subunit 1	INTS1	-2.74	5.08e-05			NM_001009923	TMEM230	2.0755572232338	1.58391666666667	0.763128401826889	2.99782603728778	0		NM_001303145	PCDHB6	-2.91869790689326	-3.17266666666667	1.08701440432516	0.110900158561528	0
OTU deubiquitinase with linear linkage specificity	OTULIN	3.69	8.69e-07			synaptogyrin 2	SYNGR2	-2.75	1.18e-05			NM_031412	GABARAPL1	2.07512654783389	2.06856333333333	0.996837197949492	4.19468749416881	0		NM_001184749	SLITRK4	-2.91781485392149	-3.09833333333333	1.06186769498731	0.116763937045596	0
mediator complex subunit 12	MED12	3.69	2.79e-06			zymogen granule protein 16B	ZG16B	-2.75	0.0002			NM_001198838	RBM12	2.07497215090855	1.69624	0.817476031790251	3.24055293292192	0		NM_198992	SYT10	-2.91766481013261	-2.78187333333333	0.953458849581455	0.145402770799018	0
prefoldin subunit 1	PFDN1	3.69	9.28e-08			tripartite motif containing 26	TRIM26	-2.75	3.81e-05			NM_020170	NCLN	2.07486302933701	1.68665	0.812897032793023	3.21908350121795	0		NM_001123329	ZBTB1	-2.91673962996757	-2.61001666666667	0.894840471823563	0.163797283210948	0
SET binding factor 2	SBF2	3.69	3.42e-07			ER membrane protein complex subunit 9	EMC9	-2.75	4.13e-05			NM_020964	EPG5	2.06662702412006	1.69790666666667	0.821583501449474	3.24429872971059	0		NM_001204171	MDM4	-2.91466165827745	-2.36596333333333	0.811745447919882	0.193987643778968	0
Pim-1 proto-oncogene, serine/threonine kinase	PIM1	3.69	7.53e-05			Leber congenital amaurosis 5-like	LCA5L	-2.75	6.15e-05			NM_004128	GTF2F2	2.0641392661905	1.74085666666667	0.843381401236327	3.34233575447136	0		ENST00000627160	DUSP16	-2.91434823659656	-3.02567	1.03819782481912	0.122795534270616	0
glycophorin C (Gerbich blood group)	GYPC	3.69	0.002			ribonuclease L (2,5-oligoisoadenylate synthetase-dependent)	RNASEL	-2.75	3.95e-06			NM_001278529	ARHGEF40	2.0639827393506	1.97243666666667	0.955645911693652	3.92430362194575	0		NM_003510	HIST1H2AK	-2.9139063279004	-2.57987666666667	0.885367055888027	0.167255242078715	0
T-box 1	TBX1	3.69	9.15e-08			calmodulin 1 (phosphorylase kinase, delta)	CALM1	-2.75	3.34e-06			NM_006868	RAB31	2.06322311883718	1.84166333333333	0.892614723303064	3.58423028630785	0		NM_152641	ARID2	-2.91145058855205	-2.4684	0.84782479555238	0.18069143156994	0
solute carrier organic anion transporter family, member 1B7 (non-functional); solute carrier organic anion transporter family, member 1B1	SLCO1B7; SLCO1B1	3.68	3.4e-07			ubiquitin specific peptidase 10	USP10	-2.75	1.43e-06			NM_004292	RIN1	2.0621345889592	1.78410333333333	0.865173079820073	3.44404342485049	0		NM_002705	PPL	-2.91113078725493	-2.98043	1.02380491218343	0.126707163858375	0
amyloid beta (A4) precursor protein-binding, family B, member 1 (Fe65)	APBB1	3.68	4.67e-07			nuclear factor of activated T-cells, cytoplasmic, calcineurin-dependent 2 interacting protein; microRNA 4517	NFATC2IP; MIR4517	-2.75	2.59e-06			NM_025217	ULBP2	2.06099042082231	1.93932333333333	0.940966689481053	3.83525720625501	0		hsa_circ_0004903	MAVS	-2.91026502369908	-2.43125	0.835405016450966	0.185404735753821	0
serum amyloid A-like 1	SAAL1	3.68	3.07e-07			SAP30 binding protein	SAP30BP	-2.75	2.63e-06			NM_001144769	DST	2.05991389163246	1.58503333333333	0.769465820766524	3.00014729589216	0		NM_001003828	PARVB	-2.90866355300302	-2.48113333333333	0.853014894339263	0.179103652839451	0
zinc finger protein 71	ZNF71	3.68	6.42e-07			ring finger protein 144B	RNF144B	-2.75	2.5e-06			NM_021943	ZFAND3	2.05846810019761	1.78830333333333	0.868754455394114	3.45408439524314	0		NM_016209	TRAPPC2L	-2.9074044778673	-2.46030333333333	0.846219833553419	0.181708355622602	0
BRCA1 associated protein 1	BAP1	3.68	2.81e-07			peptidyl-tRNA hydrolase 2	PTRH2	-2.76	3.23e-06			NM_033414	ZNF622	2.05780204772383	1.67224666666667	0.812637283803059	3.18710525804002	0		NM_001142725	ERI2	-2.90724999462636	-2.47469333333333	0.851214494077722	0.179904934954086	0
PDX1 C-terminal inhibiting factor 1	PCIF1	3.68	4.04e-07			WD repeat domain 4	WDR4	-2.76	7.48e-05			NM_005886	KATNB1	2.05450199920132	1.94236	0.945416456520891	3.84333837586514	0		NM_001083963	TDRKH	-2.90699894287234	-2.78834333333333	0.959182782013068	0.144752148481703	0
pyrroline-5-carboxylate reductase family, member 2; microRNA 6741	PYCR2; MIR6741	3.68	3.72e-07			zinc finger with KRAB and SCAN domains 5	ZKSCAN5	-2.76	0.0002			NM_001199741	GADD45A	2.05320359513814	2.03304	0.990179446799195	4.09266335008716	0		NM_005715	UST	-2.90670863084417	-3.01121333333333	1.03595293363092	0.124032204664054	0
Transcript Identified by AceView; Zhang2013 ALT_ACCEPTOR, ALT_DONOR, coding, INTERNAL, intronic best transcript NM_006548	dorsnarby; IGF2BP2	3.67	2.3e-06			bromodomain adjacent to zinc finger domain 1B	BAZ1B	-2.76	1.6e-06			NM_004850	ROCK2	2.053124824871	1.53572666666667	0.747994787293636	2.8993443032815	0		NM_152505	LCA5L	-2.90362707412891	-2.66423666666667	0.917554699225947	0.15775562289647	0
TATA box binding protein (TBP)-associated factor, RNA polymerase I, A, 48kDa	TAF1A	3.67	6.03e-07			proteasome 26S subunit, ATPase 2	PSMC2	-2.76	2.05e-06			NM_080614	WFDC3	2.0529928407491	1.8653	0.908575988662185	3.6434368870026	0		NM_004459	BPTF	-2.90108751732686	-2.17256333333333	0.748878936039541	0.221816204186001	0
lysyl oxidase	LOX	3.67	1.85e-06			polymerase (DNA directed) iota	POLI	-2.76	5.2e-05			NM_002356	MARCKS	2.05242432811701	1.66770333333333	0.812552896828778	3.17708421774083	0		NM_001303447	TXNDC11	-2.8987950324314	-2.18534666666667	0.753881058238768	0.219859432384948	0
cyclin-dependent kinase 6	CDK6	3.67	3.89e-05			mitochondrial ribosomal protein S14	MRPS14	-2.76	2.31e-06			NM_001281444	PKIG	2.04994354015551	1.75601333333333	0.856615462297131	3.37763476552441	0		NM_031435	THAP2	-2.89809617736858	-2.60977	0.900511867197459	0.163825291059396	0
dynein assembly factor with WDR repeat domains 1	DAW1	3.67	1.93e-06			proteasome (prosome, macropain) assembly chaperone 3	PSMG3	-2.76	6.6e-06			NM_145049	UBLCP1	2.0493368633288	1.62715666666667	0.793991800851922	3.08903596201642	0		NM_014864	FAM20B	-2.89792594249872	-2.40551666666667	0.8300821740781	0.188741467855372	0
aryl-hydrocarbon receptor nuclear translocator 2; microRNA 5572	ARNT2; MIR5572	3.66	2.39e-05			polymerase (DNA directed), gamma 2, accessory subunit	POLG2	-2.76	2.91e-06			NM_004947	DOCK3	2.04735367455516	1.63776333333333	0.799941580044388	3.11183018468647	0		NM_001164674	SUMF1	-2.89619733583702	-2.59141666666667	0.89476522701024	0.165922717517235	0
DEAD (Asp-Glu-Ala-Asp) box polypeptide 58	DDX58	3.66	1.76e-06			FLYWCH family member 2	FLYWCH2	-2.76	1.29e-05			NM_014321	ORC6	2.04464278702886	1.77902333333333	0.870090044392787	3.43193762748334	0		NM_015192	PLCB1	-2.89512980133249	-2.64619	0.914014286607144	0.159741381400269	0
solute carrier family 10, member 5	SLC10A5	3.66	6.58e-07			unc-93 homolog B1 (C. elegans)	UNC93B1	-2.76	9.78e-05			NM_014496	RPS6KA6	2.04387861448287	1.88628	0.922892380513141	3.69680770108084	0		NM_004952	EFNA3	-2.89456499198916	-2.34621	0.810557028946747	0.196661982958063	0
neuronal growth regulator 1	NEGR1	3.65	4.28e-06			ribonuclease H2, subunit A	RNASEH2A	-2.77	2.77e-06			NM_002178	IGFBP6	2.04374280273279	2.12264	1.03860426916817	4.35490123424609	0		NM_032188	KAT8	-2.89151603140565	-2.68367	0.928118665382391	0.155644877337914	0
vascular endothelial growth factor C	VEGFC	3.65	7.5e-05			dual specificity phosphatase 16	DUSP16	-2.77	3.3e-05			NM_003968	UBA3	2.04210093781647	1.5469	0.757504181773713	2.92188622035249	0		NM_001142448	SPNS1	-2.89073193738065	-2.61761666666667	0.905520374552108	0.162936681241396	0
adducin 1 (alpha)	ADD1	3.65	2.42e-07			ceroid-lipofuscinosis, neuronal 8	CLN8	-2.77	5.92e-06			NM_001193552	ZNF850	2.04054312261032	1.58402333333333	0.776275353253502	2.99804769184609	0		NR_039881	MIR4728	-2.88979042173361	-2.38430666666667	0.825079441309901	0.191536776657614	0
synaptonemal complex protein 2-like	SYCP2L	3.65	2.95e-05			ribosomal protein S27-like	RPS27L	-2.77	1.2e-06			NM_014957	DENND3	2.03981652359957	1.8422	0.903120441807754	3.585563828517	0		NM_001195215	DENND1B	-2.88674828413325	-2.36330666666667	0.818674312428406	0.194345193567308	0
lecithin-cholesterol acyltransferase	LCAT	3.64	8.23e-07			DEP domain containing 1B	DEPDC1B	-2.77	3.05e-06			NM_001080976	DSE	2.03962207444272	1.90262	0.932829676556547	3.73891584608499	0		NM_001199821	MDP1	-2.88578241381342	-2.65032	0.918406040356222	0.159284744009552	0
metallothionein 1M	MT1M	3.64	1.54e-07			myosin light chain 12A	MYL12A	-2.77	5.65e-06			NM_001136000	ABL2	2.03891335716835	1.89153666666667	0.927718021963246	3.71030212059258	0		NM_001286052	ZNF595	-2.88428667151303	-2.29507666666667	0.795717252842527	0.203757254890829	0
ATPase, H+ transporting, lysosomal 50/57kDa, V1 subunit H	ATP6V1H	3.63	4.87e-07			MCF.2 cell line derived transforming sequence like	MCF2L	-2.77	6.62e-06			NM_020453	ATP10D	2.03714545189385	1.79409	0.880688219062662	3.46796659032459	0		NM_005751	AKAP9	-2.88359196693754	-2.34506666666667	0.813244971394894	0.196817899014041	0
kinesin family member 15	KIF15	3.63	1e-07			family with sequence similarity 46, member C	FAM46C	-2.77	3.61e-06			ENST00000630311	DGKD	2.0357154145537	1.67907333333333	0.824807495846097	3.20222200997328	0		NM_001042463	TMEM80	-2.87924483608543	-2.66175333333333	0.924462310385595	0.158027403938474	0
recombination signal binding protein for immunoglobulin kappa J region	RBPJ	3.63	3.49e-06			chromobox homolog 2	CBX2	-2.77	4.37e-06			NM_014755	SERTAD2	2.03504605406459	2.00735666666667	0.986393729349454	4.0204491042986	0		NM_019087	ARL15	-2.87756486635575	-2.92959333333333	1.018080727766	0.131251577414398	0
myosin, heavy chain 15	MYH15	3.63	0.0001			3-phosphoadenosine 5-phosphosulfate synthase 1	PAPSS1	-2.77	1.09e-06			NM_001300965	CSRP2	2.03467090998359	1.88712333333333	0.927483321294722	3.69896931699094	0		NM_001243778	FAM213A	-2.87715031814514	-2.61522666666667	0.908964210237257	0.163206829398168	0
inhibin beta A	INHBA	3.63	3.2e-07			ZFP36 ring finger protein-like 2	ZFP36L2	-2.77	3.36e-06			NM_003218	TERF1	2.03200218765735	1.90598	0.937981273631089	3.74763383389307	0		NM_001127214	ACSF3	-2.87705430149573	-2.62226333333333	0.911440333945057	0.162412735106485	0
MAS-related GPR, member D	MRGPRD	3.62	1.71e-05			Sp1 transcription factor	SP1	-2.77	2.55e-06			NM_001971	CELA1	2.03196662648434	1.77663666666667	0.874343428435417	3.42626482796689	0		NM_001244755	CLEC3A	-2.87555282900495	-3.10934333333333	1.08130280270639	0.115876238733923	0
syntaxin 18	STX18	3.62	1.03e-07			olfactory receptor, family 8, subfamily G, member 5	OR8G5	-2.77	2.35e-05			NM_001278562	LCTL	2.03194228692317	1.76392333333333	0.86809716234821	3.39620450232439	0		NM_012453	TBL2	-2.87495636269323	-2.52339666666667	0.877716510556973	0.173932969815352	0
t-complex 11, testis-specific-like 1	TCP11L1	3.62	0.0025			membrane associated guanylate kinase, WW and PDZ domain containing 3	MAGI3	-2.77	3.9e-06			ENST00000628424	DGKD	2.03073913180412	2.18670666666667	1.07680333353501	4.55265036287196	0		ENST00000628038	KAT6B	-2.87446458382192	-2.37366333333333	0.82577581463094	0.192955044531444	0
ubiquitin specific peptidase 24	USP24	3.62	2.46e-06			methylmalonic aciduria (cobalamin deficiency) cblA type	MMAA	-2.78	5.11e-05			hsa_circ_0000422	NAP1L1	2.02882810375547	2.04129333333333	1.00614405407476	4.11614365388682	0		NM_001202464	ZMYND11	-2.87408009005291	-2.17471	0.756662978017416	0.221486396875932	0
syntrophin, beta 1 (dystrophin-associated protein A1, 59kDa, basic component 1)	SNTB1	3.62	1.23e-05			THAP7 antisense RNA 1	THAP7-AS1	-2.78	0.0008			NM_001001480	KRTAP5-5	2.02881265714044	1.80592333333333	0.890138045510192	3.49652866668197	0		NM_001159508	IVD	-2.87406845026099	-2.79950666666667	0.9740570606147	0.143636402820473	0
STEAP family member 1B	STEAP1B	3.61	1.82e-05			lin-37 DREAM MuvB core complex component	LIN37	-2.78	0.0001			NM_005120	MED12	2.02745253251165	1.84923	0.912095336559686	3.60307829022468	0		NM_144974	CCDC122	-2.87366497641234	-2.33388	0.812161479907014	0.198349958397392	0
N(alpha)-acetyltransferase 38, NatC auxiliary subunit	NAA38	3.61	1.34e-06			ER degradation enhancer, mannosidase alpha-like 3	EDEM3	-2.78	5.31e-06			NM_000138	FBN1	2.02727031102757	1.80392	0.889827069526631	3.49167673949568	0		NM_001007246	BRWD1	-2.87318876732611	-2.41190333333333	0.83945174809309	0.187907774951686	0
NDC1 transmembrane nucleoporin	NDC1	3.6	6.77e-07			v-myc avian myelocytomatosis viral oncogene homolog	MYC	-2.78	4.25e-06			NM_004776	B4GALT5	2.02717774236054	1.66488333333333	0.821281379793893	3.17088011596811	0		NM_001202560	WBSCR22	-2.87231734440285	-2.3521	0.818885839541172	0.195860720236214	0
phospholipase A2, group XVI	PLA2G16	3.6	1.27e-06			family with sequence similarity 117, member B	FAM117B	-2.78	1.61e-05			NM_014801	PCNXL2	2.02626706356082	1.78688666666667	0.881861378887796	3.45069429243406	0		NM_022371	TOR3A	-2.87037413153667	-2.7966	0.974298078175205	0.1439260856687	0
matrix metallopeptidase 1	MMP1	3.59	0.0005			transmembrane protein 80	TMEM80	-2.79	5.87e-05			NM_001198910	CCDC169-SOHLH2	2.02617784125045	1.71133333333333	0.844611612313946	3.27463323989652	0		NM_030929	KAZALD1	-2.87016677503177	-2.59109	0.902766355788268	0.165960291333145	0
signal sequence receptor, gamma (translocon-associated protein gamma)	SSR3	3.59	1.78e-07			ribonucleotide reductase M2	RRM2	-2.79	1.59e-06			NM_000428	LTBP2	2.02583678603966	1.80872	0.8928261212671	3.50331326700386	0		NM_003565	ULK1	-2.8667548996441	-3.58258333333333	1.24969990764753	0.0834708728084881	0
NFU1 iron-sulfur cluster scaffold	NFU1	3.58	4e-06			thioredoxin-like 4A	TXNL4A	-2.79	6.01e-06			NM_013943	CLIC4	2.02444894804207	1.56506666666667	0.773082802695673	2.95891174609419	0		NM_024759	NIPAL2	-2.86644055419451	-2.47351	0.862920389672993	0.18005255786256	0
fasciculation and elongation protein zeta 2 (zygin II)	FEZ2	3.58	6.38e-07			kinesin family member 22	KIF22	-2.79	5.24e-05			NM_015276	USP22	2.02314522295472	1.65857333333333	0.819799446186593	3.15704173637169	0		NM_005908	MANBA	-2.86531574309662	-2.40975333333333	0.841007954931015	0.188188016367496	0
isocitrate dehydrogenase 3 (NAD+) beta	IDH3B	3.58	1.33e-07			DEAD (Asp-Glu-Ala-Asp) box helicase 17	DDX17	-2.8	3.23e-06			NM_001271641	MTCH1	2.02129594069193	1.63501333333333	0.808893591689317	3.10590420452142	0		NM_001256876	KANK1	-2.86288411265147	-2.61934333333333	0.914931666901257	0.162741789709652	0
tRNA 5-methylaminomethyl-2-thiouridylate methyltransferase	TRMU	3.58	1.16e-05			RAB11 family interacting protein 3 (class II)	RAB11FIP3	-2.8	3.35e-05			NM_032346	PDCD2L	2.01793975969572	1.83640666666667	0.910040380463869	3.57119439178009	0		NM_003345	UBE2I	-2.86193251385876	-2.20040333333333	0.76885227819943	0.21757680451184	0
zinc finger protein 546	ZNF546	3.57	5.18e-07			chromosome 6 open reading frame 203	C6orf203	-2.8	3.4e-06			NM_015057	MYCBP2	2.01710280277573	1.67792333333333	0.831848198824745	3.19967047421613	0		NM_001810	CENPB	-2.86104812391662	-2.52100666666667	0.881147942109953	0.174221349760491	0
intercellular adhesion molecule 1	ICAM1	3.57	2.05e-06			dual specificity phosphatase 8	DUSP8	-2.8	2.79e-05			NM_001128203	PLA2G16	2.01492150214914	1.95011666666667	0.967837538378865	3.8640577784866	0		NM_001013406	KRIT1	-2.86094952051172	-2.49087	0.870644512299705	0.177898962253441	0
PDZ domain containing 11	PDZD11	3.56	1.21e-06			AKT1 substrate 1 (proline rich)	AKT1S1	-2.8	1.47e-05			NM_001001666	ANO7	2.01167795004747	1.63513666666667	0.812822284316472	3.10616973388263	0		NM_022140	EPB41L4A	-2.86029594005989	-2.32432333333333	0.812616380277304	0.199668224936326	0
sorting nexin 7	SNX7	3.56	1.57e-07			paired box 9	PAX9	-2.8	0.0001			NM_001131010	SATB1	2.01154448173478	1.85679333333333	0.923068492988041	3.62201703945396	0		NM_002072	GNAQ	-2.86024564320238	-2.55394	0.892909322690398	0.170289336317195	0
Ellis van Creveld protein	EVC	3.56	5.1e-06			AT rich interactive domain 1B (SWI1-like)	ARID1B	-2.8	1.17e-05			NM_001307924	NAP1L1	2.01100166135312	1.64421333333333	0.817609137243086	3.12577369904528	0		NM_001287499	IQCE	-2.85953334794656	-2.41912	0.845984188901723	0.186970167407176	0
fibulin 5	FBLN5	3.55	2.13e-06			Fc fragment of IgM receptor	FCMR	-2.81	0.0213			NM_001017998	GNG10	2.01084942908756	1.67649333333333	0.833723952217576	3.19650053062831	0		NM_001099436	ULK3	-2.85737928324647	-2.16610666666667	0.758074603314686	0.222811149667077	0
lactase-like	LCTL	3.55	2.29e-06			FBJ murine osteosarcoma viral oncogene homolog	FOS	-2.81	0.0003			NM_015206	KIAA1024	2.00981647161867	1.68718666666667	0.839473001884513	3.22028118757757	0		NM_024571	SNRNP25	-2.85650704880075	-2.50119666666667	0.875613686203485	0.176630125811625	0
maternal embryonic leucine zipper kinase	MELK	3.55	1.17e-07			ELMO/CED-12 domain containing 2	ELMOD2	-2.81	1.59e-06			NM_001256944	CLCN4	2.00884181825897	1.79746	0.894774284198159	3.47607690306177	0		NM_024310	PLEKHF1	-2.85472342364567	-2.31640666666667	0.811429453193216	0.200766899068334	0
cytokine induced apoptosis inhibitor 1	CIAPIN1	3.55	3.33e-06			Sin3A associated protein 30kDa	SAP30	-2.81	4.97e-05			NM_001145648	RASGRF1	2.00797944845302	1.71350666666667	0.853348707322068	3.27956999550577	0		NM_000033	ABCD1	-2.85460236633459	-3.13013	1.09652049508359	0.114218638672396	0
PHD finger protein 20-like 1	PHF20L1	3.55	6.21e-07			GNAS complex locus	GNAS	-2.81	1.9e-06			NM_178821	DAW1	2.00797912513712	1.66783	0.830601264286604	3.17736317366924	0		NM_001244606	IMMP2L	-2.85410935152732	-2.57664666666667	0.902784844346566	0.167630123550022	0
colony stimulating factor 3	CSF3	3.55	0.0003			G protein-coupled receptor 89A	GPR89A	-2.81	4.3e-05			NM_014294	TRAM1	2.00520217305546	1.76232666666667	0.878877297435446	3.39244791703921	0		NM_001024688	NBN	-2.852199134945	-2.33687333333333	0.819323344117904	0.19793884446684	0
transporter 2, ATP-binding cassette, sub-family B (MDR/TAP)	TAP2	3.54	5.53e-07			delta(4)-desaturase, sphingolipid 2	DEGS2	-2.81	2.95e-06			NM_138969	SDR16C5	2.00373907078138	1.97586333333333	0.986088139990614	3.9336356446989	0		NM_014505	KCNMB4	-2.85166521341799	-2.65902333333333	0.932445828781649	0.158326721007888	0
excision repair cross-complementation group 6-like 2	ERCC6L2	3.54	2.09e-07			phosphatidylinositol-4-phosphate 3-kinase, catalytic subunit type 2 gamma	PIK3C2G	-2.81	1.48e-05			NM_001039706	CFAP69	1.99849040909851	1.84279	0.922090990084488	3.58703046923343	0		NM_198841	FAM120AOS	-2.85093440218653	-2.86621666666667	1.00536044058692	0.137145893821273	0
NME/NM23 family member 7	NME7	3.54	1.3e-06			leucine rich repeat containing 75B	LRRC75B	-2.81	1.19e-05			NM_001310121	ATXN2	1.99812032293082	1.77966666666667	0.890670419715402	3.43346835446191	0		NM_032833	PPP1R15B	-2.84951601059326	-2.25657333333333	0.79191460056528	0.209268441154162	0
UL16 binding protein 2	ULBP2	3.53	2.05e-06			Bet1 golgi vesicular membrane trafficking protein	BET1	-2.82	1.96e-06			NM_006784	WDR3	1.99579026340387	1.45693666666667	0.730004897499512	2.745248345325	0		NM_005324	H3F3B	-2.84950781610606	-2.44101333333333	0.856643845486639	0.184154258772459	0
cysteine and glycine-rich protein 2	CSRP2	3.53	7.87e-06			protein tyrosine phosphatase, non-receptor type 13 (APO-1/CD95 (Fas)-associated phosphatase)	PTPN13	-2.82	2.66e-05			NM_002609	PDGFRB	1.9913380469255	1.66507666666667	0.836159721468405	3.17130506918617	0		NM_001142864	PIEZO1	-2.84876543084543	-2.75193666666667	0.966010271280906	0.148451475035154	0
DENN/MADD domain containing 3	DENND3	3.53	1.83e-06			coenzyme Q7 homolog, ubiquinone (yeast)	COQ7	-2.82	9.92e-05			ENST00000625494	ZNF660	1.99105590572351	1.92216	0.965397302242762	3.78990057251424	0		NM_177938	P4HTM	-2.84793838963437	-2.91440666666667	1.02333908530965	0.132640507161953	0
lectin, galactoside-binding, soluble, 3 binding protein	LGALS3BP	3.53	7.34e-06			StAR-related lipid transfer domain containing 13	STARD13	-2.82	2.01e-05			hsa_circ_0008507	GBA3	1.99027928304122	1.51986	0.763641571788656	2.86763220576418	0		NM_007269	STXBP3	-2.84754309122137	-2.50604666666667	0.880073307544493	0.176037334015432	0
Jeck2013 ANTISENSE, coding, INTERNAL, OVEXON, UTR3 best transcript NM_001007098	SCP2	3.52	2.75e-05			pseudouridine 5-phosphatase	PUDP	-2.82	5.06e-06			NM_022761	C11orf1	1.99022773800018	1.76886666666667	0.888776009344569	3.40786141247444	0		NM_001145264	LAMTOR2	-2.84747422816677	-2.45976	0.863839249419166	0.181776801688544	0
Sad1 and UNC84 domain containing 3	SUN3	3.52	4.21e-07			tripartite motif containing 16	TRIM16	-2.82	6.92e-05			NM_001162383	ARHGEF2	1.98690319632555	1.71768666666667	0.864504455900645	3.28908585348786	0		OTTHUMT00000075837	USP41	-2.84664838921382	-2.89039666666667	1.01536834602356	0.134866443154583	0
ubiquitin-conjugating enzyme E2F (putative)	UBE2F	3.52	9.13e-06			periplakin	PPL	-2.82	3.72e-05			NM_001012339	DNAJC21	1.98479308626122	1.53378	0.772765690598611	2.89543477935246	0		NM_178566	ZDHHC21	-2.84592084357764	-2.71496333333333	0.953984134681807	0.1523051538061	0
heparan-alpha-glucosaminide N-acetyltransferase	HGSNAT	3.51	4.25e-07			RNA binding protein with multiple splicing	RBPMS	-2.83	2.39e-06			NM_002702	POU6F1	1.98267556129041	1.88710333333333	0.951796335304164	3.69891803874332	0		NM_007218	RNF139	-2.84520663591291	-2.79805	0.983425936338792	0.143781503495286	0
transmembrane protein 158 (gene/pseudogene)	TMEM158	3.51	0.0005			SERTA domain containing 4	SERTAD4	-2.83	0.0004			NM_001286164	ASTN1	1.98142859956252	1.75597333333333	0.886215800923148	3.37754111890205	0		NM_001204062	COMMD3-BMI1	-2.84231704661654	-2.32908333333333	0.819431222884105	0.199010529063764	0
serpin peptidase inhibitor, clade B (ovalbumin), member 9	SERPINB9	3.51	0.0007			histone cluster 1, H2bo	HIST1H2BO	-2.83	9.44e-05			NM_001260492	RDX	1.98123498010923	1.62386333333333	0.819621776132687	3.08199246210525	0		NM_001105203	RUSC1	-2.84207173152047	-2.21386	0.778959931041436	0.215556803002131	0
quinoid dihydropteridine reductase	QDPR	3.51	1.06e-06			zinc finger protein 141	ZNF141	-2.83	3.06e-06			NM_012110	CHIC2	1.98082770788669	1.62579666666667	0.820766319147061	3.0861253611827	0		ENST00000633355	FMN1	-2.84046056366393	-2.55691	0.900174440972284	0.169939131262349	0
carbonic anhydrase II	CA2	3.51	9.01e-06			slingshot protein phosphatase 3	SSH3	-2.83	1.92e-05			NM_000153	GALC	1.98068957322935	1.72257	0.869681964948952	3.30023784070807	0		OTTHUMT00000372640	GTF2H2	-2.84044802725635	-2.35094	0.827665205432688	0.196018265519902	0
ubiquitin specific peptidase 28	USP28	3.5	1.25e-05			family with sequence similarity 20, member B	FAM20B	-2.83	2.14e-06			NM_001261823	SUPT3H	1.98061098653135	1.91476	0.966752185573463	3.77051084694625	0		NM_001135053	SIGIRR	-2.83893003801115	-2.43742333333333	0.858571116828544	0.184613078557778	0
retinitis pigmentosa GTPase regulator	RPGR	3.5	7.88e-06			DEAD (Asp-Glu-Ala-Asp) box helicase 5; microRNA 3064; microRNA 5047	DDX5; MIR3064; MIR5047	-2.83	2.34e-06			NM_052905	FMNL2	1.98050431799013	1.66277333333333	0.839570668051238	3.16624596485921	0		NM_001104629	C4orf19	-2.83854857690212	-3.06329666666667	1.07917711593642	0.119634328899518	0
transmembrane protein with EGF-like and two follistatin-like domains 1	TMEFF1	3.5	5.29e-07			zinc finger CCCH-type containing 8	ZC3H8	-2.84	1.68e-06			NM_015384	NIPBL	1.9783479161804	1.60766	0.812627539802965	3.04757135477395	0		NM_002105	H2AFX	-2.83634498328004	-2.21611666666667	0.781328322094261	0.215219892157156	0
discs, large (Drosophila) homolog-associated protein 4	DLGAP4	3.5	6.98e-06			SWI/SNF related, matrix associated, actin dependent regulator of chromatin, subfamily e, member 1	SMARCE1	-2.84	2.05e-06			NM_014981	MYH15	1.97567253457152	2.40445333333333	1.21703029791565	5.29434912425166	0		NM_001039717	ABHD18	-2.83607608041255	-2.34311333333333	0.8261814094185	0.197084560597083	0
Rho GTPase activating protein 21	ARHGAP21	3.5	7.96e-06			COMMD3-BMI1 readthrough; BMI1 proto-oncogene, polycomb ring finger; COMM domain containing 3	COMMD3-BMI1; BMI1; COMMD3	-2.84	1.44e-06			NM_018284	GBP3	1.9748477938922	1.87045666666667	0.947139659295064	3.65648303070072	0		NM_001145783	BORCS8	-2.83501254195913	-2.83676	1.00061638458914	0.139974894713917	0
retinol dehydrogenase 11 (all-trans/9-cis/11-cis)	RDH11	3.49	1.89e-07			carbonic anhydrase VIII	CA8	-2.84	0.0006			NM_001281435	MAP2K4	1.96992733262506	1.52885	0.776094617643942	2.88555734073574	0		NM_001166239	CGREF1	-2.83387485114349	-2.79088	0.984828246340468	0.144497856813354	0
glycosyltransferase 8 domain containing 1	GLT8D1	3.49	2.36e-07			zinc finger protein 627	ZNF627	-2.84	5.75e-05			NM_032587	CARD6	1.96974338786645	1.78501	0.906214490169432	3.44620852606252	0		NM_013393	FTSJ2	-2.83340302377925	-2.41863	0.853613121642676	0.187033681136283	0
SH3 domain containing ring finger 2	SH3RF2	3.49	6.13e-06			chromosome 7 open reading frame 60	C7orf60	-2.84	1.67e-05			NM_001195098	ANKRD28	1.96954425383715	1.77248666666667	0.899947621493363	3.41642313078116	0		NM_001018009	SH3BP5	-2.83336504605382	-2.49298	0.879865446025782	0.177638967979597	0
protection of telomeres 1	POT1	3.49	1.24e-06			myosin IC	MYO1C	-2.85	2.18e-05			NM_020795	NLGN2	1.96870517899157	1.82633666666667	0.927684188651434	3.54635427586639	0		NM_001007269	GEMIN7	-2.83198539606747	-2.36818666666667	0.836228417687167	0.193688920198369	0
fatty acid binding protein 5 (psoriasis-associated)	FABP5	3.49	2.59e-07			cholinergic receptor, muscarinic 3	CHRM3	-2.85	1.63e-05			NM_001276503	SDHD	1.96866787197816	1.59098	0.808150538059704	3.0125391703175	0		NM_001278197	CDK5RAP3	-2.83195377059508	-2.47701333333333	0.874665878748733	0.179615862057292	0
proteolipid protein 2 (colonic epithelium-enriched)	PLP2	3.49	1.27e-07			glutathione S-transferase mu 4	GSTM4	-2.85	0.0002			NM_001173516	MAP7D3	1.96806305507762	1.71548333333334	0.871660757467791	3.28406648265003	0		NM_173602	DIP2B	-2.83060903499055	-2.36101	0.834099648102013	0.194654823516319	0
E2F transcription factor 7	E2F7	3.48	3.1e-07			nuclear receptor binding SET domain protein 1	NSD1	-2.85	1.59e-06			NM_001130010	C15orf41	1.96800675333479	1.57556333333333	0.800588377384143	2.98051851079783	0		TMEM2.qAug10-unspliced	TMEM2	-2.82969507072218	-2.78593666666667	0.984536000183107	0.144993821803858	0
cysteine and histidine rich domain containing 1	CHORDC1	3.48	7.37e-07			ovo-like zinc finger 1	OVOL1	-2.85	4.69e-05			NM_144581	L3HYPDH	1.96732182968723	1.52677333333333	0.776066889663938	2.88140675461137	0		NM_001136204	RCC2	-2.82900352054977	-2.16099333333333	0.763870853336152	0.223602258705099	0
taste receptor, type 2, member 10	TAS2R10	3.48	5.99e-06			ATP binding cassette subfamily D member 1	ABCD1	-2.85	8.3e-05			NM_006826	YWHAQ	1.96697651470849	1.48571666666667	0.755330150389139	2.80056258051305	0		ENST00000631776	LRIG1	-2.82850231734661	-2.54353666666667	0.899252106341822	0.171521737840672	0
drosha, ribonuclease type III	DROSHA	3.48	1.8e-06			stromal antigen 3-like 4 (pseudogene)	STAG3L4	-2.85	6.31e-06			NM_022346	NCAPG	1.96640852511384	1.54647333333333	0.786445600485689	2.9210222213161	0		NM_005668	ST8SIA4	-2.82803232074577	-3.40261333333333	1.20317342498973	0.0945608403384708	0
RNA binding motif protein 26	RBM26	3.47	2.51e-07			ubiquitin-fold modifier 1	UFM1	-2.86	6.91e-06			ENST00000626095	NDUFA10	1.96542411577564	1.69011333333333	0.859922965108395	3.22682051524029	0		NM_006618	KDM5B	-2.82677760868136	-2.29671333333333	0.812484620749742	0.203526233358655	0
diacylglycerol kinase, delta 130kDa	DGKD	3.47	1.66e-06			surfeit 2 [Source:HGNC Symbol;Acc:HGNC:11475]	SURF2	-2.86	4.79e-06			NM_001142624	RAB34	1.96192703596168	1.61884333333333	0.825129224308702	3.07128700084624	0		NM_000163	GHR	-2.82430600883397	-2.67865666666667	0.94843004203095	0.156186680673584	0
testis expressed 40	TEX40	3.47	6.13e-06			beta-1,3-N-acetylgalactosaminyltransferase 1 (globoside blood group)	B3GALNT1	-2.86	2.05e-06			NM_000576	IL1B	1.96181161358183	1.94777333333333	0.992844226147247	3.85778658090462	0		NM_006242	PPP1R3D	-2.82065637000171	-2.78595333333333	0.987696822258306	0.144992146779221	0
sprouty-related, EVH1 domain containing 2	SPRED2	3.47	3.98e-07			KIAA0895	KIAA0895	-2.86	5.11e-06			NM_001308028	FER	1.96143799896279	1.60946333333333	0.820552744560072	3.05138312585851	0		NM_001081560	DMPK	-2.82029258311012	-2.42594666666667	0.860175529728697	0.186087536024713	0
Jeck2013 ALT_ACCEPTOR, ALT_DONOR, coding, INTERNAL, intronic best transcript NM_001080396	FAM155A	3.47	1.83e-05			regulator of chromosome condensation 2	RCC2	-2.86	8.76e-07			NM_001197181	TUBB3	1.96062599171375	2.02164333333333	1.03112135709588	4.06046044222299	0		NM_000466	PEX1	-2.81671714640662	-2.28609	0.811615040195443	0.205030436935982	0
Src homology 2 domain containing adaptor protein B	SHB	3.47	5.23e-07			leucine rich repeat containing 16A	LRRC16A	-2.86	1.91e-06			NM_001172818	PGM1	1.95724439934457	1.85782	0.949201847568005	3.62459549678984	0		NM_001145951	TIMM8A	-2.8157542840321	-2.63973666666667	0.937488289243271	0.16045752263481	0
fatty acid binding protein 5 (psoriasis-associated)	FABP5	3.47	1.29e-05			arsA arsenite transporter, ATP-binding, homolog 1 (bacterial)	ASNA1	-2.87	2.02e-06			NM_001286631	RBM26	1.95647893280569	1.64862	0.842646436082906	3.13533587282892	0		NM_006833	COPS6	-2.81423168448273	-2.35250333333333	0.835930938559429	0.195805971232883	0
membrane bound O-acyltransferase domain containing 2	MBOAT2	3.47	3.39e-07			leucine rich transmembrane and O-methyltransferase domain containing	LRTOMT	-2.87	7.04e-07			NM_001080527	MYO7B	1.9556776476604	1.68261333333333	0.860373556626912	3.21008908140241	0		NM_144772	APOA1BP	-2.81129733021284	-2.41071333333333	0.857509203109021	0.188062833708477	0
G protein-coupled receptor kinase 5	GRK5	3.47	3.28e-07			serine/arginine-rich splicing factor 1	SRSF1	-2.87	9.77e-07			NM_002305	LGALS1	1.95564552495654	1.72537333333333	0.88225259195256	3.30665684186248	0		NM_000449	RFX5	-2.8109431072966	-2.25737	0.803064990586382	0.209152913503495	0
WD repeat containing, antisense to TP53	WRAP53	3.47	6.89e-05			myotubularin related protein 11	MTMR11	-2.87	1.78e-05			NM_138348	OTULIN	1.95460388013121	1.78631333333333	0.913900433479863	3.44932324384445	0		NM_001098786	HILPDA	-2.81079728076284	-2.58732333333333	0.920494462920196	0.166394155618476	0
TAF2 RNA polymerase II, TATA box binding protein (TBP)-associated factor, 150kDa	TAF2	3.47	1.72e-06			C-x(9)-C motif containing 2	CMC2	-2.88	1.47e-06			NM_020846	SLAIN2	1.95445487936075	1.52779	0.78169622442228	2.88343799651916	0		NM_173496	MPP7	-2.80797408219756	-2.44748	0.87161773162969	0.183330661809725	0
RAB2A, member RAS oncogene family	RAB2A	3.46	2.36e-07			KIAA1683	KIAA1683	-2.88	0.0011			NM_001282907	CCT8	1.95124254436226	1.76125666666667	0.902633386995115	3.3899327815431	0		NM_001109977	FAM160A1	-2.80775509797836	-2.68470666666667	0.956175511389762	0.155533076926335	0
proline-rich transmembrane protein 1	PRRT1	3.46	2.5e-06			VPS50 EARP/GARPII complex subunit	VPS50	-2.88	4.28e-05			NM_001204402	PRPS1	1.94890038271082	1.60473666666667	0.823406204289703	3.04140231242883	0		NM_001127698	SPINK5	-2.80720980703483	-2.43440666666667	0.867197977353199	0.18499950726564	0
transmembrane protein 53	TMEM53	3.46	9.41e-05			ribonuclease P/MRP 40kDa subunit	RPP40	-2.88	2.94e-06			NM_022571	GPR135	1.94875395129835	1.59995666666667	0.821015226473665	3.03134208111731	0		NM_001284333	TLK2	-2.80624703431724	-2.47647333333333	0.882485862095837	0.179683104764281	0
Transcript Identified by AceView, Entrez Gene ID(s) 6502	SKP2	3.46	0.0002			mitochondrial ribosomal protein L49	MRPL49	-2.88	5.79e-07			NM_001271314	ZNF266	1.94836155333366	1.62210666666667	0.832549104600852	3.07824202388487	0		NM_020873	LRRN1	-2.80433550245134	-2.37621333333333	0.847335609899823	0.192614292838794	0
inositol(myo)-1(or 4)-monophosphatase 1	IMPA1	3.46	3.41e-07			cleavage and polyadenylation specific factor 6	CPSF6	-2.88	3.46e-06			NM_002675	PML	1.94827906326742	1.62182666666667	0.832440638122308	3.0776446529176	0		NM_017698	TMEM164	-2.80098354823316	-2.43427666666667	0.869079244753934	0.185016178162021	0
zinc finger protein 264	ZNF264	3.45	4.87e-07			SERTA domain containing 4	SERTAD4	-2.88	2.47e-06			NM_001270476	PPP2R5D	1.9482394668866	1.59769	0.820068593802383	3.02658317710842	0		NM_001135050	IGSF9	-2.79963419824844	-2.54244666666667	0.908135308626148	0.171651376699354	0
contactin associated protein-like 3 pseudogene 2; contactin associated protein-like 3	CNTNAP3P2; CNTNAP3	3.45	3.45e-06			ecto-NOX disulfide-thiol exchanger 2	ENOX2	-2.89	6.22e-06			NM_001174150	ARL13B	1.94733474486998	1.57011333333333	0.806288357699985	2.96928038890712	0		NM_015202	KIAA0556	-2.79779110725558	-2.21421	0.791413624218704	0.215504514938381	0
snail family zinc finger 1	SNAI1	3.45	7.79e-07			ubiquitin protein ligase E3B	UBE3B	-2.89	1.12e-06			NM_024832	RIN3	1.94705038595945	1.88673	0.969019607096751	3.69796097525974	0		NM_175055	HIST3H2BB	-2.79771114499552	-2.47715666666667	0.885422596645742	0.179598017910992	0
coiled-coil and C2 domain containing 2A	CC2D2A	3.45	2.37e-06			leucine-rich single-pass membrane protein 1	LSMEM1	-2.89	1e-05			NM_001256185	SNX12	1.94693695043861	1.83704666666667	0.943557348507258	3.57277897575337	0		NM_001012333	MDK	-2.79684899245212	-2.61549666666667	0.935158342021728	0.163176288140667	0
ZFP69 zinc finger protein B	ZFP69B	3.45	1.78e-05			zinc finger, GRF-type containing 1	ZGRF1	-2.89	9.89e-07			NM_023074	ZNF649	1.94445398639956	1.78842	0.919754343640458	3.4543637285711	0		NM_005513	GTF2E1	-2.79505397955426	-2.49991666666667	0.894407294082147	0.176786906613876	0
zinc finger and BTB domain containing 4	ZBTB4	3.45	3.22e-05			ERI1 exoribonuclease family member 2	ERI2	-2.89	2.56e-06			NM_001136501	ZNF844	1.94385218540559	1.70621333333333	0.877748496590199	3.26303244685447	0		NM_001303456	POLR3C	-2.79488850166613	-2.56223	0.91675571260627	0.169313627403325	0
acetyl-CoA acetyltransferase 2	ACAT2	3.44	1.1e-05			HEAT repeat containing 5A	HEATR5A	-2.89	3.17e-05			NM_020179	SMCO4	1.94381422418409	1.71622666666667	0.882917022272049	3.28575899909609	0		NM_001293197	STUB1	-2.7943477923035	-2.42148333333333	0.866564763342218	0.186664135231487	0
SAS-6 centriolar assembly protein	SASS6	3.44	9.42e-07			dehydrogenase/reductase (SDR family) member 12	DHRS12	-2.9	2.07e-06			NR_028092	LPAL2	1.94232923529238	1.66134666666667	0.855337311759394	3.16311644358909	0		NM_003527	HIST1H2BO	-2.7932270674511	-2.88219333333333	1.03185071021219	0.135635493964305	0
keratin associated protein 5-5	KRTAP5-5	3.44	7.28e-07			MON2 homolog, regulator of endosome-to-Golgi trafficking	MON2	-2.9	1.23e-06			NM_001199172	MGAT5B	1.94061221453554	1.50147666666667	0.773712880615888	2.83132363590183	0		NM_000535	PMS2	-2.79010747948524	-2.44421666666667	0.876029573999641	0.183745819682052	0
glutamine and serine rich 1	QSER1	3.44	5.91e-07			NADH dehydrogenase (ubiquinone) flavoprotein 3, 10kDa	NDUFV3	-2.9	9.21e-07			NM_001301186	LINGO1	1.93667041792789	1.58484666666667	0.818335764307459	2.99975913952463	0		NM_001292017	ENOPH1	-2.7897725679748	-2.16412	0.775733486250106	0.223118183647607	0
transmembrane protein 133	TMEM133	3.44	0.0007			solute carrier family 11 (proton-coupled divalent metal ion transporter), member 2	SLC11A2	-2.9	3.49e-06			NM_001293204	MVP	1.93320137045447	1.79014666666667	0.926001136780605	3.45850050400821	0		NM_000674	ADORA1	-2.78948864500849	-2.90627666666667	1.04186717944422	0.133390084489523	0
fer (fps/fes related) tyrosine kinase	FER	3.43	1.99e-07			hyaluronan-mediated motility receptor (RHAMM)	HMMR	-2.91	2.55e-06			NM_001040280	CD83	1.93290523762316	1.56571666666667	0.81003281288222	2.96024517132343	0		hsa_circ_0000797	DDX5	-2.78904570254786	-2.91893666666667	1.04657183064449	0.132224674898402	0
protein kinase, AMP-activated, alpha 2 catalytic subunit	PRKAA2	3.43	1.48e-06			NOP10 ribonucleoprotein	NOP10	-2.91	2.59e-06			NM_001204426	LIMK1	1.93128450042256	1.70485	0.88275445674989	3.25995036817858	0		NM_000389	CDKN1A	-2.7890136937257	-2.82529	1.01300685843024	0.141092186431228	0
phospholipase B domain containing 1	PLBD1	3.43	2.17e-06			latent transforming growth factor beta binding protein 3	LTBP3	-2.91	9.35e-07			NM_001297714	SWAP70	1.92991841704737	1.61283	0.835698538214639	3.05851213469015	0		NM_001302946	TRNT1	-2.78840567376682	-2.50300333333333	0.897646765275749	0.176409072834111	0
ethylmalonyl-CoA decarboxylase 1	ECHDC1	3.43	7.57e-07			Memczak2013 ALT_DONOR, coding, INTERNAL, intronic best transcript NM_014739	BCLAF1	-2.91	6.58e-05			NM_032409	PINK1	1.92830018368999	1.93661333333333	1.00431112837807	3.82805971054407	0		NM_017519	ARID1B	-2.78826712804537	-2.44673333333333	0.877510375072471	0.183425569131981	0
leucine aminopeptidase 3	LAP3	3.43	5.61e-07			INO80 complex subunit E	INO80E	-2.91	4.14e-06			NM_012343	NNT	1.92822208391685	1.49348	0.774537338026049	2.81567339934316	0		NM_001005198	OR8G5	-2.78577783825876	-2.59196666666667	0.930428346104859	0.16585947469795	0
major histocompatibility complex, class I, B	HLA-B	3.43	1.19e-06			neuronal regeneration related protein	NREP	-2.91	1.56e-05			NM_022481	ARAP3	1.92507358374572	1.78864666666667	0.92913158321273	3.4549064979034	0		NM_001042539	MAZ	-2.78535880335839	-2.36744	0.849958718835617	0.193789189823674	0
metallothionein 1F	MT1F	3.43	2.1e-07			cyclin G2	CCNG2	-2.91	1.4e-05			NM_001171805	PAPD7	1.9247553024243	1.59421666666667	0.828269788195252	3.0193053479742	0		NM_152778	MFSD8	-2.78302839392529	-2.34748	0.843498400923257	0.196488938196879	0
protein kinase C, delta binding protein	PRKCDBP	3.42	3.57e-07			G protein-coupled receptor kinase 6	GRK6	-2.92	6.63e-07			NM_001128210	SPRED2	1.92394322369207	1.53363	0.797128512481231	2.89513375063395	0		ENST00000626726	TCF20	-2.78239099067491	-2.33641333333333	0.839714238999389	0.198001966875427	0
BLOC1S5-TXNDC5 readthrough (NMD candidate)	BLOC1S5-TXNDC5	3.42	3.42e-07			HscB mitochondrial iron-sulfur cluster co-chaperone	HSCB	-2.92	3.65e-05			NM_001159944	EVI5L	1.92276083875376	1.96730666666667	1.02316763843692	3.91037418652474	0		ENST00000628774	TCF20	-2.78239099067491	-2.33641333333333	0.839714238999389	0.198001966875427	0
ribonuclease H2, subunit B	RNASEH2B	3.41	1.15e-06			ceramide synthase 2	CERS2	-2.92	7.32e-06			NM_001003818	TRIM6	1.92238050110666	1.87023333333333	0.972873649236816	3.65591704044187	0		NM_001098621	TMEM251	-2.78234797158316	-2.47455333333333	0.889375936657307	0.179922393884966	0
chloride intracellular channel 1	CLIC1	3.41	1.37e-06			family with sequence similarity 127, member A	FAM127A	-2.92	1.8e-06			NM_001113178	NFAT5	1.92002723367285	1.64571	0.857128467314445	3.12901809140639	0		NM_178523	ZNF616	-2.78232223499531	-2.50130666666667	0.898999632467402	0.176616658950922	0
centrin 3	CETN3	3.41	9.31e-07			GINS complex subunit 2 (Psf2 homolog)	GINS2	-2.92	2.98e-06			NM_001024660	KALRN	1.91880152054534	1.64741666666667	0.858565437345734	3.13272181992588	0		NM_002564	P2RY2	-2.78061126157305	-2.66930666666667	0.959971177400965	0.157202202220348	0
zinc finger protein 655	ZNF655	3.41	1.34e-06			phosphatidylinositol 4-kinase, catalytic, beta	PI4KB	-2.92	1.41e-06			NM_001010888	ZC3H12B	1.91878657519305	2.01041666666667	1.04775418624367	4.02898564889481	0		NM_001256160	ATF7IP2	-2.77975274504451	-2.51539	0.904897028875755	0.174900946290072	0
mucolipin 1	MCOLN1	3.4	4.37e-07			pogo transposable element with ZNF domain	POGZ	-2.92	6.18e-07			NM_001256414	GNAI1	1.91769624112223	1.74677666666667	0.910872446433152	3.35607897755291	0		NM_014714	IFT140	-2.77881114478033	-2.54759333333333	0.916792542061986	0.171040118957008	0
6-phosphofructo-2-kinase/fructose-2,6-biphosphatase 4; microRNA 6823	PFKFB4; MIR6823	3.4	0.0002			proteasome subunit beta 4	PSMB4	-2.93	8.8e-07			NM_015941	ATP6V1H	1.91635341528173	1.66558666666667	0.869143788084517	3.17242633975728	0		NM_001286732	GRTP1	-2.77816092769995	-2.80401333333333	1.00930558247207	0.143188413899416	0
dynein, cytoplasmic 1, heavy chain 1	DYNC1H1	3.4	3.94e-07			Rab geranylgeranyltransferase, alpha subunit	RABGGTA	-2.93	1.16e-06			NM_015140	TTLL12	1.91528434603967	1.52844	0.798022498936221	2.88473740971612	0		NM_003791	MBTPS1	-2.77700560886728	-2.26747333333333	0.816517376159789	0.207693312189526	0
surfactant associated 3	SFTA3	3.4	3.62e-06			oral cancer overexpressed 1	ORAOV1	-2.93	6.54e-07			NM_199336	FAHD2B	1.91514251639179	1.96567	1.02638314547129	3.90594057439924	0		NM_152412	ZNF572	-2.77511154483699	-2.54193333333333	0.915975193163864	0.171712463796049	0
sex comb on midleg homolog 1 (Drosophila)	SCMH1	3.4	3.4e-07			notch 2 N-terminal like	NOTCH2NL	-2.93	1.35e-06			NM_030651	PRRT1	1.91393021944807	1.70818333333333	0.89250032000954	3.26749116097762	0		NM_014338	PISD	-2.77505002329878	-2.71709666666667	0.97911628397847	0.152080104477952	0
MYC binding protein 2, E3 ubiquitin protein ligase	MYCBP2	3.4	6.8e-07			ubiquitin domain containing 2	UBTD2	-2.93	5.27e-06			NM_001291812	FGF5	1.91194354130632	2.15861333333333	1.12901520714282	4.46485503090569	0		NM_019116	UBFD1	-2.77334047720043	-2.34342666666667	0.84498340031883	0.197041761214614	0
lectin, galactoside-binding, soluble, 1	LGALS1	3.39	4.32e-07			chromosome 5 open reading frame 45	C5orf45	-2.93	7.2e-06			ENST00000627583	ZNF546	1.91045408675625	1.76935	0.926141074138124	3.40900330934963	0		LARGE.oAug10-unspliced	LARGE	-2.77263358268327	-2.57783666666667	0.92974300057778	0.167491911666015	0
FAT atypical cadherin 4	FAT4	3.39	8.31e-05			pleiomorphic adenoma gene-like 1; hydatidiform mole associated and imprinted (non-protein coding)	PLAGL1; HYMAI	-2.93	3.49e-05			NM_014078	MRPL13	1.90894705876951	1.76738333333333	0.925841984571625	3.40435935799782	0		NM_001204106	BCL2L11	-2.77171165234626	-2.52023333333333	0.909269667788115	0.174314763330244	0
NIPA-like domain containing 1	NIPAL1	3.39	1.35e-05			ribosomal protein L27a; small nucleolar RNA, H/ACA box 3A; small nucleolar RNA, H/ACA box 3B	RPL27A; SNORA3A; SNORA3B	-2.94	9.58e-06			NM_018004	TMEM45A	1.90857148923697	1.89301	0.991846525359557	3.71409315326967	0		NM_001130858	PPIP5K1	-2.77130551829984	-2.47257666666667	0.892206453001818	0.180169078277181	0
G protein-coupled receptor 17	GPR17	3.39	2.83e-05			tripartite motif containing 41	TRIM41	-2.94	2.59e-05			NM_001197237	BTN2A2	1.90832915444151	1.87156666666667	0.980735772081412	3.65929738703833	0		NM_001126339	THTPA	-2.76914381972619	-2.34585	0.847139098839566	0.196711062732964	0
clathrin, light chain A	CLTA	3.39	7.83e-06			PTPRF interacting protein, binding protein 2 (liprin beta 2)	PPFIBP2	-2.94	2.18e-06			NM_007274	ACOT7	1.90792470486081	1.69447666666667	0.888125544131619	3.23659458816323	0		NM_014846	KIAA0196	-2.76685481908792	-2.42069	0.874888694303799	0.186766809462791	0
myosin light chain kinase	MYLK	3.39	3.58e-05			nucleoporin 210kDa	NUP210	-2.94	8.65e-06			NM_015523	REXO2	1.90688650784829	1.6218	0.850496342244313	3.07758776649097	0		NM_001308213	ZNF346	-2.76619384064323	-2.18161	0.788668519156527	0.2204296195894	0
CD83 molecule	CD83	3.39	1.67e-06			thymidine kinase 1, soluble	TK1	-2.94	1.57e-05			NM_014686	KIAA0355	1.90644552590136	1.86084666666667	0.976081740277822	3.63220761001947	0		NM_000294	PHKG2	-2.76612616477456	-2.19817	0.794674526416314	0.217913880484712	0
exocyst complex component 6B	EXOC6B	3.38	3.25e-06			glycerol-3-phosphate dehydrogenase 1-like	GPD1L	-2.94	5.42e-06			NM_001033025	EXTL2	1.90623851080489	1.99955333333333	1.04895233308923	3.99876176872904	0		NM_001042472	ABHD12	-2.76379457301277	-2.16856666666667	0.784633810284511	0.222431548732147	0
glycerophosphodiester phosphodiesterase domain containing 5	GDPD5	3.38	2.09e-06			GINS complex subunit 1 (Psf1 homolog)	GINS1	-2.94	1.25e-06			ENST00000631233	KIF15	1.90585800515358	1.53218333333333	0.803933624220797	2.89223210186973	0		NM_001183	ATP6AP1	-2.76332534619415	-2.38159	0.861856532123551	0.191897789750501	0
metallothionein 1A	MT1A	3.38	3.14e-07			TLC domain containing 1	TLCD1	-2.94	1.3e-05			NM_001079515	TBCE	1.90312037264669	1.62145333333333	0.851997254949438	3.07684833862195	0		NM_001034836	RDM1	-2.76309589737872	-2.66458666666667	0.964348240390242	0.157717355785657	0
heat shock 70kDa protein 5 (glucose-regulated protein, 78kDa)	HSPA5	3.37	3.91e-07			family with sequence similarity 149, member B1	FAM149B1	-2.94	0.0002			ENST00000630389	ZDHHC3	1.90091437770875	1.53239333333333	0.806134853470039	2.89265312844215	0		NM_001286211	TMEM117	-2.76280185417851	-2.7748	1.00434274568165	0.146117410840441	0
coiled-coil domain containing 77	CCDC77	3.37	9.96e-07			aldehyde dehydrogenase 4 family, member A1	ALDH4A1	-2.94	1.65e-06			ENST00000625394	ZNF35	1.90016786023399	1.38892	0.730945949074713	2.61882562361295	0		NM_138962	MSI2	-2.76181941139283	-2.86316333333333	1.03669462294401	0.137436458046907	0
FAST kinase domains 3	FASTKD3	3.37	7.79e-06			protein kinase, AMP-activated, beta 2 non-catalytic subunit	PRKAB2	-2.95	8.39e-06			ENST00000427015.1	RP11-307P5.1	1.89800935827778	1.50951	0.79531220086802	2.84713322059888	0		NM_021047	ZNF253	-2.76066708529199	-2.44194	0.884547076686619	0.184036011454415	0
zinc finger protein 35	ZNF35	3.37	7.56e-07			TEN1 CST complex subunit; cyclin-dependent kinase 3; TEN1-CDK3 readthrough (NMD candidate)	TEN1; CDK3; TEN1-CDK3	-2.95	0.0001			NM_001100399	PDS5A	1.89694414401347	1.48108333333333	0.780773296887763	2.79158277173135	0		NM_032184	SYDE2	-2.76057051026849	-2.42818333333333	0.87959475199102	0.1857992607441	0
solute carrier family 39 (zinc transporter), member 3	SLC39A3	3.37	4.64e-07			DnaJ (Hsp40) homolog, subfamily C, member 30	DNAJC30	-2.95	4.88e-05			NM_000801	FKBP1A	1.89506588431611	1.62008	0.854893760374274	3.07392081221365	0		NM_001105549	ZNF83	-2.75966420547219	-2.62857666666667	0.952498735699224	0.161703558573226	0
B-cell CLL/lymphoma 11A (zinc finger protein)	BCL11A	3.37	2.3e-06			ligand of numb-protein X 1, E3 ubiquitin protein ligase	LNX1	-2.96	9.56e-07			NM_001170649	LAS1L	1.89266056146267	1.54434666666667	0.815965999456966	2.91671953495421	0		NM_001134335	EIF2AK1	-2.75533254424677	-2.25645666666667	0.818941681423619	0.209285364785265	0
transmembrane protein 33	TMEM33	3.37	3.47e-07			prolyl endopeptidase-like	PREPL	-2.96	4.9e-07			NM_004489	GPS2	1.89125734518298	1.46403333333333	0.774105828094846	2.75878558439941	0		NM_001267728	ING1	-2.75454057879574	-2.15390666666667	0.781947698736875	0.224703318079874	0
RAB11 family interacting protein 5 (class I)	RAB11FIP5	3.36	1.07e-05			ubiquitin protein ligase E3A	UBE3A	-2.96	0.001			NM_000264	PTCH1	1.88945775535888	1.54603	0.818240045650743	2.92012474296468	0		ENST00000409291	SERF2	-2.75312705351829	-2.35293333333333	0.854640300863145	0.19574761931584	0
protease, serine, 12 (neurotrypsin, motopsin)	PRSS12	3.36	4.02e-07			v-rel avian reticuloendotheliosis viral oncogene homolog	REL	-2.96	4.45e-05			NM_002084	GPX3	1.88936106037314	1.73333	0.917415964769421	3.32494390231064	0		NM_001098616	C1orf43	-2.75243682527516	-2.17467333333333	0.790090189668906	0.221492026112089	0
LIM domain kinase 1	LIMK1	3.36	1.74e-06			zinc finger and SCAN domain containing 25	ZSCAN25	-2.96	0.0001			ZNF678.nAug10-unspliced	ZNF678	1.88878485291872	1.73254333333333	0.91727934531879	3.32313138512984	0		NM_004096	EIF4EBP2	-2.75166364630806	-2.31309333333333	0.840616307315335	0.201228515759527	0
mediator complex subunit 20	MED20	3.36	1.17e-06			histone cluster 2, H3a; histone cluster 2, H3c	HIST2H3A; HIST2H3C	-2.96	1.66e-05			LPIN1.vpAug10-unspliced	LPIN1	1.88488832265454	1.86556	0.989745640406263	3.64409356005456	0		NR_106715	MIR1199	-2.75082240875356	-2.38925333333333	0.868559644464996	0.190881166087397	0
SAM and SH3 domain containing 1	SASH1	3.36	8.59e-06			3-hydroxybutyrate dehydrogenase, type 1	BDH1	-2.97	6.66e-06			NR_037926	SENP3-EIF4A1	1.88457294841934	1.55519333333333	0.825223207537671	2.93873105497861	0		NM_001015072	UFSP1	-2.75035792712791	-2.53994	0.923494347752898	0.171949878313166	0
ubiquitin-conjugating enzyme E2R 2	UBE2R2	3.36	2.48e-07			coilin	COIL	-2.97	2.9e-06			NM_032012	TMEM245	1.88361216782738	1.63408333333333	0.867526426747467	3.10390270037193	0		NM_001097612	GPR89A	-2.75022935324712	-2.32574	0.845653107895916	0.199472255257307	0
amyloid beta (A4) precursor-like protein 1	APLP1	3.35	0.0006			SWIM-type zinc finger 7 associated protein 1	SWSAP1	-2.97	0.0002			NM_173658	ZNF660	1.88170447419671	1.63782	0.870391723280125	3.11195241461169	0		NM_004148	NINJ1	-2.74684999660153	-2.35283333333333	0.856556905635297	0.195761187977131	0
mitogen-activated protein kinase kinase 5	MAP2K5	3.35	2.62e-07			KN motif and ankyrin repeat domains 1	KANK1	-2.97	1.28e-05			NM_015653	RIBC2	1.8783202775952	1.62172	0.863388432390387	3.07741711351986	0		NM_001166159	NDUFS2	-2.7467347218133	-2.18179	0.79432133823235	0.220402119074527	0
ceramide kinase	CERK	3.35	4.42e-07			SR-related CTD-associated factor 11	SCAF11	-2.97	1.81e-05			ENST00000628995	ZNF502	1.87591529078621	1.64140666666667	0.874989758188249	3.11969862670879	0		NM_001114309	ELF3	-2.74655681152865	-2.67712333333333	0.9747198099439	0.156352768133562	0
ADP-ribosylation factor like GTPase 13B	ARL13B	3.35	3.33e-07			MAFF interacting protein (pseudogene); tektin 4 pseudogene 2	MAFIP; TEKT4P2	-2.97	1.36e-06			NM_001144878	IMPA1	1.87156985078106	1.63486333333333	0.873525149302365	3.10558129399718	0		NM_020853	FAM234B	-2.74642526952925	-2.18828666666667	0.79677633720642	0.219411847455634	0
toll-like receptor 4	TLR4	3.35	5.19e-06			transcription factor 20 (AR1)	TCF20	-2.97	7.93e-06			NM_001037813	ZNF284	1.87155205740501	1.48494	0.793427035130903	2.79905531933152	0		NM_001040152	PEG10	-2.74519110616309	-2.63115333333333	0.958459076829394	0.161415012274121	0
muscle RAS oncogene homolog	MRAS	3.35	0.0006			gem nuclear organelle associated protein 8	GEMIN8	-2.97	5.45e-06			NM_152637	METTL7B	1.87100579997388	1.60396666666667	0.857275090589809	3.03977947817249	0		NM_001168319	EDN1	-2.74518495099891	-2.50183	0.911352074507635	0.176552603402094	0
solute carrier family 45, member 3	SLC45A3	3.35	0.0006			LanC lantibiotic synthetase component C-like 1 (bacterial)	LANCL1	-2.97	2.63e-06			NM_001134373	NT5C2	1.86652295990831	1.67499	0.897385157309977	3.19317141197228	0		NM_001008749	RAB19	-2.74372295849031	-2.75383333333333	1.00368491097534	0.148256438692511	0
ependymin related 1	EPDR1	3.35	5.95e-07			zinc finger CCCH-type containing 6	ZC3H6	-2.97	2.38e-06			NM_004195	TNFRSF18	1.86332301881041	1.51829666666667	0.814832775283365	2.86452646491426	0		SENP5.mAug10-unspliced	SENP5	-2.73876968986225	-2.32996333333333	0.850733576451449	0.198889175721779	0
WW and C2 domain containing 2	WWC2	3.34	4.93e-05			Cbl proto-oncogene-like 1, E3 ubiquitin protein ligase	CBLL1	-2.97	1.73e-06			NM_006499	LGALS8	1.86097436580697	1.67768666666667	0.90150982060367	3.19914562785873	0		NM_016310	POLR3K	-2.73760639936401	-2.53855666666667	0.927290594899404	0.172114832143616	0
poly(A) binding protein, cytoplasmic 4 (inducible form)	PABPC4	3.33	7.97e-06			polymerase (RNA) III (DNA directed) polypeptide E (80kD)	POLR3E	-2.97	9.28e-05			NM_001105530	CAP1	1.85895678094303	1.58979	0.855205465935317	3.01005531654734	0		NM_001003688	SMAD1	-2.73495599485951	-2.21029	0.808162911635272	0.216090866456279	0
tubulin, epsilon 1	TUBE1	3.33	8.72e-07			tropomodulin 3 (ubiquitous)	TMOD3	-2.98	8.82e-07			NM_018056	TMEM39B	1.85730377385649	1.6798	0.904429325802787	3.20383533368551	0		NM_023009	MARCKSL1	-2.73113137868173	-2.08879666666667	0.764810028170412	0.235076679982651	0
procollagen-lysine, 2-oxoglutarate 5-dioxygenase 1	PLOD1	3.33	1.36e-06			zinc finger and BTB domain containing 2	ZBTB2	-2.98	2.5e-06			NM_001358	DHX15	1.85528254405836	1.42955	0.770529537173844	2.69362683675262	0		NM_001306141	SPDYE5	-2.72876636699272	-2.68421333333333	0.983672829525348	0.155586270962189	0
NEDD4 binding protein 1	N4BP1	3.32	3.99e-07			coiled-coil domain containing 159	CCDC159	-2.99	4.59e-05			NM_201520	SLC25A35	1.8462641444752	2.15461666666667	1.16701430459676	4.45250325703071	0		NM_001126060	NOS1AP	-2.72651140304159	-2.14355333333333	0.78618902196487	0.226321675364659	0
structure specific recognition protein 1	SSRP1	3.32	5.31e-07			HD domain containing 3	HDDC3	-2.99	4.09e-06			NM_019644	ANKRD7	1.84612280722981	1.65361	0.895720476191569	3.14619916260583	0		NM_145805	ISL2	-2.72639242132809	-2.46482333333333	0.904060367117901	0.181139949635292	0
ring finger protein 145	RNF145	3.32	3.59e-07			formin 1	FMN1	-2.99	2.18e-05			NM_001243571	MTMR2	1.84496881649517	1.46028666666667	0.791496665748924	2.75163033694124	0		ENST00000578189	NBPF19	-2.7252819946414	-2.21815333333333	0.813916995633768	0.214916278492947	0
intersectin 1	ITSN1	3.31	1.19e-06			dynein, axonemal, assembly factor 2	DNAAF2	-2.99	6.76e-06			NM_001042357	PTPN20	1.84463225512782	1.82398666666667	0.988807748317442	3.54058233623812	0		NM_012100	DNPEP	-2.72433146735432	-2.11256	0.775441617627966	0.231236332332405	0
transmembrane protein 200B	TMEM200B	3.31	1.9e-06			estrogen receptor binding site associated, antigen, 9	EBAG9	-2.99	1.2e-06			NM_025182	FAM214B	1.84399294586074	1.70148	0.922715026551134	3.25234431752695	0		NM_005649	ZNF354A	-2.72385315265184	-2.40469666666667	0.882829041031652	0.188848775353602	0
colony stimulating factor 2 receptor, alpha, low-affinity (granulocyte-macrophage)	CSF2RA	3.31	4.19e-06			TNF receptor-associated protein 1	TRAP1	-2.99	6.43e-06			NM_001281467	TRMT6	1.84260394512271	1.43429333333333	0.778405656370073	2.70249759359967	0		NM_018149	SMG8	-2.72054000214968	-2.15833	0.793346173294479	0.224015428062931	0
solute carrier family 7 (cationic amino acid transporter, y+ system), member 1	SLC7A1	3.31	3.27e-07			ribosomal protein S25	RPS25	-2.99	5.88e-07			NM_002337	LRPAP1	1.84081481954835	1.61894333333333	0.879471045181256	3.07149989361698	0		NM_006443	DNPH1	-2.71967361540687	-2.47006333333333	0.908220500923529	0.180483226175241	0
solute carrier family 39 (zinc transporter), member 10	SLC39A10	3.31	4.82e-06			RRN3 homolog, RNA polymerase I transcription factor	RRN3	-3	8.63e-06			NM_000930	PLAT	1.84062271755141	1.81065666666667	0.983719612607733	3.50801925529692	0		NM_173557	RNF152	-2.71957471811794	-2.40882333333333	0.885735301657878	0.188309366529535	0
POC1 centriolar protein A	POC1A	3.3	1.21e-05			dpy-30 histone methyltransferase complex regulatory subunit	DPY30	-3	1.79e-06			NM_001032281	TFPI	1.83860284261546	1.49175333333333	0.811351586518422	2.81230552111275	0		NM_018672	ABCA5	-2.71663814386874	-2.40650333333333	0.885838748441576	0.188612430710241	0
ATPase family, AAA domain containing 5	ATAD5	3.3	2.6e-07			basic leucine zipper nuclear factor 1	BLZF1	-3	5.94e-07			NM_001206524	CASP10	1.83817920672925	2.28548333333333	1.24334086957713	4.8752741010068	0		NM_001166304	PIGX	-2.71548277914427	-2.32591333333333	0.856537685010212	0.199448291000837	0
ADAM metallopeptidase domain 9	ADAM9	3.3	3.66e-07			neurexophilin 3	NXPH3	-3	0.0005			NM_019072	SGTB	1.83811304160795	1.82578	0.99329037913949	3.54498617218247	0		NM_173598	KSR2	-2.71519808499992	-2.35032333333333	0.865617630742178	0.196102069625923	0
lactamase, beta 2	LACTB2	3.3	1.86e-06			transcription elongation factor A (SII)-like 4	TCEAL4	-3	3.6e-05			NM_001100412	DROSHA	1.83735777871053	1.55548666666667	0.846588881430769	2.93932862784934	0		NM_006099	PIAS3	-2.7125409820458	-2.33663666666667	0.861419857665847	0.197971317974955	0
AT rich interactive domain 3B (BRIGHT-like)	ARID3B	3.3	0.0024			ribonuclease H2, subunit C	RNASEH2C	-3	2.48e-06			NM_001243120	SKP2	1.8369660123537	1.71710333333333	0.934749647944338	3.287756226972	0		NM_057749	CCNE2	-2.71225429600379	-2.17909333333333	0.803425156905084	0.220814477094597	0
deoxynucleotidyltransferase, terminal, interacting protein 1	DNTTIP1	3.3	2.89e-07			grancalcin, EF-hand calcium binding protein	GCA	-3.01	4.65e-06			NM_001142294	SPG20	1.83122544530267	1.46502	0.800021648758738	2.7606729775818	0		NM_001040217	FAM63A	-2.70869276789608	-2.56158666666667	0.945691108651029	0.169389145365898	0
chemokine-like factor; CKLF-CMTM1 readthrough	CKLF; CKLF-CMTM1	3.3	3.57e-07			midkine (neurite growth-promoting factor 2)	MDK	-3.01	7.01e-07			NM_003607	CDC42BPA	1.83118734313444	1.49504333333333	0.816433850385986	2.81872617333687	0		NM_001300733	MRPL9	-2.70529399206978	-2.02803	0.749652350518984	0.245189652368639	0
structural maintenance of chromosomes flexible hinge domain containing 1	SMCHD1	3.29	1.32e-06			potassium channel subfamily M regulatory beta subunit 3	KCNMB3	-3.01	2.17e-05			NM_001080391	SP100	1.83097376899609	1.58924666666667	0.867978937534446	3.00892191314948	0		NM_022156	DUS1L	-2.70478298447892	-2.39470666666667	0.885360001304508	0.190161004363516	0
guanine nucleotide binding protein (G protein), gamma 10	GNG10	3.29	2.23e-06			WD repeat domain 55	WDR55	-3.01	2.38e-06			NM_013363	PCOLCE2	1.82874143433525	1.80559	0.987340236350219	3.4957208903412	0		ENST00000630540	RPS25	-2.70276811923869	-2.23143	0.825609116859252	0.212947544593337	0
guanine nucleotide binding protein (G protein), gamma 11	GNG11	3.29	1.96e-06			caspase 7	CASP7	-3.01	4.68e-06			NM_021939	FKBP10	1.82673298746823	1.50986	0.826535684392825	2.84782402321796	0		hsa_circ_0004324	WLS	-2.70141202418165	-2.59931	0.962204201629488	0.16501739310141	0
syntaxin 8	STX8	3.29	4.51e-06			MAGE family member D1	MAGED1	-3.01	1.24e-05			NM_007203	PALM2-AKAP2	1.82641818990901	1.69716666666667	0.929232240482242	3.24263506179588	0		NM_001135674	SMIM19	-2.70015185455296	-2.36455	0.875710007203085	0.194177776505536	0
zinc finger protein 717	ZNF717	3.29	7.32e-07			FAST kinase domains 1	FASTKD1	-3.02	4e-06			NM_001190809	DHX35	1.82639668793485	1.65368	0.905433091794453	3.14635182084485	0		NM_002596	CDK18	-2.69927065004795	-2.57075666666667	0.95238936733558	0.168315895403091	0
retinoic acid early transcript 1L	RAET1L	3.29	0.0002			metallo-beta-lactamase domain containing 2	MBLAC2	-3.02	4.82e-06			NM_005441	CHAF1B	1.82600948828809	1.70131666666667	0.931712938831261	3.25197612733149	0		NM_017742	ZCCHC2	-2.69911897122013	-2.35321	0.871843747938326	0.195710084253132	0
RAB36, member RAS oncogene family	RAB36	3.29	3.59e-07			calbindin 1	CALB1	-3.02	0.0068			NM_001281769	ZMYND8	1.82557063316516	1.38928333333333	0.761013191214959	2.61948524081666	0		NM_001194	HCN2	-2.6985061914975	-2.35376333333333	0.87224677888441	0.195635035718644	0
MLX interacting protein	MLXIP	3.28	1.19e-06			tripartite motif containing 33	TRIM33	-3.02	7.52e-07			NM_007008	RTN4	1.82523542251412	1.53307	0.839930006337657	2.89401018658463	0		NM_015032	PDS5B	-2.69681713376813	-2.50136333333333	0.927524266296209	0.17660972187794	0
elongator acetyltransferase complex subunit 5	ELP5	3.28	5.12e-07			small EDRK-rich factor 2	SERF2	-3.02	6.2e-06			NM_017813	IMPAD1	1.82279785812681	1.47082666666667	0.80690607579392	2.77180673115766	0		NM_001001415	ZNF429	-2.69652598089591	-2.20327	0.817077237753136	0.217144903872635	0
PHD finger protein 7	PHF7	3.28	4.33e-05			solute carrier family 2 (facilitated glucose transporter), member 1	SLC2A1	-3.02	1.49e-06			NM_139015	SPPL3	1.82198859085102	1.50629333333333	0.826730387279633	2.84079225726669	0		POGZ.vfAug10-unspliced	POGZ	-2.69362898973581	-2.75055333333333	1.02113295625138	0.14859388653136	0
uridine phosphorylase 1	UPP1	3.28	1.45e-06			RIC3 acetylcholine receptor chaperone	RIC3	-3.02	4.03e-05			NM_001160103	ZC3H14	1.821441360702	1.40266666666667	0.770086096060797	2.64389826949882	0		NM_001619	ADRBK1	-2.69355319378055	-2.36045666666667	0.876335641752683	0.194729496026701	0
spastic paraplegia 20 (Troyer syndrome)	SPG20	3.28	3.74e-07			nucleotide binding protein 1	NUBP1	-3.02	1.15e-06			NM_001136219	FCGR2A	1.8203108569836	1.55536	0.854447466504351	2.93907057011359	0		hsa_circ_0000113	HIPK1	-2.69291765052447	-2.50322666666667	0.929559307607916	0.176381766316903	0
major facilitator superfamily domain containing 2A	MFSD2A	3.28	2.63e-05			SMAD family member 1	SMAD1	-3.02	1.86e-06			NM_001017417	CT45A1	1.81972245805671	1.47075333333333	0.80822947852386	2.7716658416036	0		NM_182757	RNF144B	-2.69156675474974	-2.54049333333333	0.94387156805611	0.171883941054889	0
golgin A8 family, member K; ULK4 pseudogene 1	GOLGA8K; ULK4P1	3.27	1.01e-06			pogo transposable element with KRAB domain	POGK	-3.03	2.75e-06			NR_126442	GSTT2	1.81517007231552	1.75238333333333	0.965409996594922	3.36914689947194	0		NM_001135110	DNAJA3	-2.69087824088421	-2.09361666666667	0.778042140613064	0.234292606497843	0
cysteine rich hydrophobic domain 2	CHIC2	3.27	5.19e-07			methyltransferase like 22	METTL22	-3.03	0.0002			NM_002296	LBR	1.81509814490516	1.83517	1.01105827536168	3.56813450411254	0		NM_015533	TKFC	-2.68981621072928	-2.67771666666667	0.995501720892918	0.156288478569526	0
proline and serine rich 2	PROSER2	3.27	1.62e-06			RAD52 motif containing 1	RDM1	-3.03	0.0002			NM_001252385	TNIP1	1.81460835577783	1.70019	0.936945977674184	3.24943750155058	0		NM_001164281	TRAF3IP2	-2.6884302572053	-2.32047333333333	0.863133171155993	0.200201774487867	0
transition protein 2 (during histone to protamine replacement)	TNP2	3.27	3.98e-06			phosphoglucomutase 5	PGM5	-3.03	1.34e-06			NM_001293274	CACHD1	1.81443523152184	1.89033666666667	1.04183198927479	3.70721726118271	0		NM_001112732	MCF2L	-2.68785942645043	-2.50609	0.932373908895052	0.176032046570965	0
F-box protein 48	FBXO48	3.27	5.14e-07			receptor tyrosine kinase-like orphan receptor 2	ROR2	-3.03	3.83e-06			NM_017947	MOCOS	1.8137738079789	1.45278	0.800970878292062	2.73735016931353	0		NM_014405	CACNG4	-2.68743588918185	-2.42250333333333	0.901418092645487	0.186532208440343	0
SLAIN motif family member 2	SLAIN2	3.26	6.99e-07			PDGFA associated protein 1	PDAP1	-3.03	5.9e-06			NM_032047	B3GNT5	1.81330278981095	1.61305	0.889564616049682	3.058978570047	0		NM_153045	C9orf91	-2.68741951101857	-2.42022	0.900573948383184	0.18682766411192	0
rhophilin associated tail protein 1-like	ROPN1L	3.26	1.6e-05			dynactin 5 (p25)	DCTN5	-3.03	1.58e-06			NM_001142315	LMO2	1.81289931088461	1.98863333333333	1.09693534626751	3.968608732908	0		NM_031935	HMCN1	-2.68682093436016	-3.14226	1.16950852950991	0.113262328503451	0
serine incorporator 3	SERINC3	3.26	6.24e-07			Jeck2013 ANTISENSE, CDS, coding, INTERNAL, OVCODE, OVEXON, UTR3 best transcript NM_003542	HIST1H4C	-3.04	0.0014			NM_001119	ADD1	1.81225625268217	1.48450333333333	0.819146481705467	2.79820824550948	0		NM_004483	GCSH	-2.68577020281887	-2.34002333333333	0.87126714373305	0.197507133571381	0
coiled-coil domain containing 93	CCDC93	3.26	3.42e-06			cell division cycle 37-like 1	CDC37L1	-3.04	7.96e-05			NM_001291866	GALNT2	1.81220253063665	1.63696	0.903298595121659	3.11009791211085	0		NM_006536	CLCA2	-2.68365960279648	-2.42617	0.904052808139987	0.186058731369584	0
ornithine decarboxylase 1; small nucleolar RNA, H/ACA box 80B	ODC1; SNORA80B	3.26	6.84e-07			histone cluster 2, H3a	HIST2H3A	-3.04	1.63e-05			NM_001282948	JMJD1C	1.80787605079187	1.42529333333333	0.788380006864429	2.68569101326905	0		NM_007285	GABARAPL2	-2.68316446242112	-2.68411333333333	1.00035363874466	0.155597055754462	0
family with sequence similarity 73, member A	FAM73A	3.26	4.85e-05			zinc finger protein 174	ZNF174	-3.04	1.53e-06			NM_001291314	PRH1	1.8074762446655	1.70418	0.942850565826043	3.25843677064731	0		NM_001001935	ATP5A1	-2.68245806113948	-2.10235666666667	0.783742604264092	0.232877527645716	0
mitochondrial ribosomal protein L13	MRPL13	3.25	1.86e-06			ets variant 3	ETV3	-3.04	4.64e-07			NM_001002030	ECHDC1	1.80631618948995	1.52101	0.842050804200283	2.86991896190683	0		NM_017706	WDR55	-2.68038240805967	-2.25233	0.840301739493382	0.209884858982467	0
discoidin, CUB and LCCL domain containing 1	DCBLD1	3.25	0.0001			Transcript Identified by AceView, Entrez Gene ID(s) 22843	PPM1E	-3.04	4.09e-06			NM_005417	SRC	1.80593191210563	1.49761333333333	0.829274527624459	2.82375189408433	0		NM_001008489	PHOSPHO2	-2.68034809838779	-2.26748	0.845964746655061	0.207692352444852	0
keratin associated protein 2-4	KRTAP2-4	3.25	2.64e-07			ZFP3 zinc finger protein	ZFP3	-3.04	1.4e-05			NM_180991	SLCO4C1	1.80545677696785	1.62253333333333	0.898683011430645	3.07915252642163	0		NM_002810	PSMD4	-2.67899149992371	-2.24381	0.83755771530589	0.211128025156207	0
RNA binding motif, single stranded interacting protein 1; microRNA 4785	RBMS1; MIR4785	3.25	1.71e-06			ras responsive element binding protein 1	RREB1	-3.05	8.9e-06			NM_001297655	KIF2C	1.80523677897721	1.39472666666667	0.772600405059815	2.6293873088934	0		NM_001286210	STX6	-2.67709178284223	-2.16311	0.80800741082678	0.223274438613935	0
valyl-tRNA synthetase	VARS	3.25	4.27e-05			chromosome 14 open reading frame 119	C14orf119	-3.05	7.27e-07			NM_004429	EFNB1	1.80483574685281	1.68490666666667	0.933551249527681	3.21519595320329	0		NM_001258211	FBXO16	-2.67666579300362	-2.12084666666667	0.792346460365065	0.229911945871369	0
general transcription factor IIF subunit 2	GTF2F2	3.23	1.74e-06			family with sequence similarity 234, member B	FAM234B	-3.05	3.29e-07			NM_001201536	TAF1A	1.80303276742096	1.47295	0.816929135518093	2.77588923137435	0		NM_012228	MSRB2	-2.67542648242192	-2.34354333333333	0.875951310466154	0.197025827649063	0
basic helix-loop-helix family, member e41	BHLHE41	3.23	2.31e-05			procollagen-lysine, 2-oxoglutarate 5-dioxygenase 3	PLOD3	-3.05	4.23e-06			NM_001039490	CD151	1.80289789195914	1.54688666666667	0.858000152735061	2.92185921651466	0		NM_001253790	SMIM22	-2.67421728930401	-2.71184	1.01406868127226	0.152635240934906	0
laminin, gamma 2	LAMC2	3.23	8.84e-05			MORC family CW-type zinc finger 2	MORC2	-3.05	6.17e-07			NM_001127244	LRRC8A	1.80244137495211	1.60195	0.888766770593338	3.03553330055761	0		NM_001206878	CTDSP1	-2.67339637754168	-2.1442	0.802050910973292	0.226220252760785	0
egl-9 family hypoxia-inducible factor 1	EGLN1	3.23	5.04e-07			G-protein signaling modulator 2	GPSM2	-3.05	2.18e-06			NM_001297588	ZNF221	1.8007489560841	1.55645333333333	0.864336657297302	2.94129876225173	0		NM_004608	TBX6	-2.67318953194091	-2.42656	0.907739601328664	0.186008441394093	0
SWAP switching B-cell complex 70kDa subunit	SWAP70	3.23	7.22e-07			G-patch domain containing 2	GPATCH2	-3.05	1.01e-05			NM_001024680	FBXO48	1.80057998959415	1.61758333333333	0.898367938487383	3.0686058158979	0		NM_001282403	MDH2	-2.67243782929834	-2.07889333333333	0.777901476525334	0.236695907439675	0
kelch-like family member 7	KLHL7	3.23	2.26e-06			zinc finger protein 165	ZNF165	-3.05	5.61e-06			NM_153332	ERI1	1.80007556891033	1.44433	0.802371869795625	2.72136411455952	0		NM_001145065	CCSER1	-2.67129466155364	-2.72929666666667	1.02171306892789	0.150799477327597	0
metallothionein 1B; metallothionein 1C, pseudogene	MT1B; MT1CP	3.22	3.82e-07			desmocollin 2	DSC2	-3.05	0.0002			NM_000758	CSF2	1.79955008994874	1.64137	0.912100201693609	3.11961933933842	0		NM_001185022	CLDN7	-2.66927118920614	-2.34202333333333	0.877401795218069	0.197233520243956	0
Rho/Rac guanine nucleotide exchange factor 2	ARHGEF2	3.22	4.44e-07			zinc finger protein 616	ZNF616	-3.06	3.72e-06			NM_032121	MAGT1	1.7990597692924	1.43768	0.799128536216152	2.708849046385	0		NM_001078171	FAM127A	-2.66921348686503	-2.20466333333333	0.825959910731115	0.216935289803467	0
taste receptor, type 2, member 50	TAS2R50	3.22	4.54e-06			NOP2/Sun domain family, member 5	NSUN5	-3.06	5.02e-06			NM_001033026	TMEM259	1.79692945893029	1.54796666666667	0.861450992955601	2.92404733618068	0		NM_006763	BTG2	-2.6689356806316	-2.86151	1.0721539753715	0.137594050970424	0
ATP/GTP binding protein 1	AGTPBP1	3.21	1.18e-05			chromosome 4 open reading frame 32	C4orf32	-3.06	3.44e-05			NM_006814	PSMF1	1.7963110961546	1.36508333333333	0.759937037774578	2.57591204523679	0		PPM1E.cAug10-unspliced	PPM1E	-2.66683742813126	-2.38064333333333	0.892684086484239	0.192023750435666	0
nudE neurodevelopment protein 1-like 1	NDEL1	3.21	5.95e-05			armadillo repeat containing, X-linked 3	ARMCX3	-3.06	1.72e-05			NM_030962	SBF2	1.79618497983061	1.63372333333333	0.909551828836362	3.10312827089282	0		NM_001291715	PRAME	-2.66623076844899	-2.37593	0.891119414011615	0.192652124402213	0
proteasome subunit beta 2	PSMB2	3.21	5.84e-07			MANSC domain containing 1	MANSC1	-3.06	4.64e-06			NM_003045	SLC7A1	1.79602599168059	1.37972333333333	0.768209001275247	2.60218464020992	0		NM_020748	INTS2	-2.66616358066539	-2.17121333333333	0.814358634660918	0.222023865553596	0
taste receptor, type 2, member 14	TAS2R14	3.21	8.13e-07			receptor accessory protein 5	REEP5	-3.06	6.48e-07			NM_024654	NOL9	1.79536787106733	1.52464666666667	0.849211290475125	2.87716242211173	0		NM_001033604	BBS9	-2.66474114306311	-2.44701	0.918291822216986	0.183390396851145	0
ubiquitin specific peptidase 22	USP22	3.21	8.41e-07			component of oligomeric golgi complex 7	COG7	-3.06	7.74e-06			NM_007126	VCP	1.79370413321111	1.35459666666667	0.75519515263738	2.55725613214177	0		NM_001761	CCNF	-2.66383177389695	-2.28133333333333	0.856410436908313	0.205707552291912	0
follistatin like 1; microRNA 198	FSTL1; MIR198	3.2	1.91e-06			tetratricopeptide repeat domain 39C	TTC39C	-3.07	4.21e-05			NM_001144073	CHORDC1	1.79268494529286	1.57056666666667	0.876097426260304	2.97021356275639	0		NM_001014763	ETFB	-2.66331461430564	-2.23882	0.840614168515606	0.21185954005934	0
polypeptide N-acetylgalactosaminyltransferase 16	GALNT16	3.2	5.06e-05			COBW domain containing 1	CBWD1	-3.07	1.39e-06			NM_003908	EIF2S2	1.79120783187481	1.36211333333333	0.760444047359735	2.57061460595732	0		NM_001159770	SLC39A11	-2.66320773859408	-2.40570666666667	0.903311683803027	0.188716612625002	0
abhydrolase domain containing 6	ABHD6	3.2	3.66e-05			PSMG3 antisense RNA 1 (head to head)	PSMG3-AS1	-3.07	1.41e-06			NM_001282515	ZFP37	1.78576310301607	1.75114666666667	0.980615325576533	3.36626013109227	0		NM_001174116	DMXL2	-2.66156595936229	-2.14615333333333	0.80634985797893	0.225914169673735	0
cerebral endothelial cell adhesion molecule	CERCAM	3.2	1.37e-06			kinesin family member 16B	KIF16B	-3.07	1.43e-06			NM_001287594	CLIC1	1.78528045838078	1.36649666666667	0.765424087992347	2.57843676882752	0		NM_001146051	HSDL1	-2.66066271370592	-2.26937666666667	0.852936621758327	0.207419485120318	0
insulin like growth factor binding protein 6	IGFBP6	3.2	0.0003			chromosome 9 open reading frame 114	C9orf114	-3.07	1.53e-05			NM_001167738	NAV1	1.78443199857024	1.88109	1.05416737735437	3.6835325723723	0		ENST00000435397	POTEB	-2.65845715733414	-2.60499666666667	0.979890407291317	0.164368224796434	0
endo/exonuclease (5-3), endonuclease G-like	EXOG	3.2	7.91e-06			interferon stimulated exonuclease gene 20kDa like 2	ISG20L2	-3.07	1.1e-06			NM_001164440	ANKRD33B	1.78434313507275	1.77227333333333	0.993235717109467	3.41591797686471	0		NM_018447	EMC3	-2.65811339574953	-2.17152333333333	0.816941570967482	0.221976163161728	0
dystonin	DST	3.19	4.05e-07			solute carrier family 25 (mitochondrial thiamine pyrophosphate carrier), member 19	SLC25A19	-3.07	8.89e-07			NM_001184728	PIGT	1.7833749019214	1.43570666666667	0.805050393565503	2.70514638723417	0		NM_001130846	AIFM1	-2.65686980788665	-2.28529666666667	0.860146274342458	0.205143213514515	0
olfactory receptor, family 11, subfamily H, member 12	OR11H12	3.19	2.37e-06			Transcript Identified by AceView, Entrez Gene ID(s) 10211	FLOT1	-3.07	0.0014			NM_000060	BTD	1.78288462510672	1.65316333333333	0.927240781626225	3.14522523205888	0		NM_005544	IRS1	-2.65658582618983	-2.33987666666667	0.880783388813979	0.197527213480582	0
MYC induced nuclear antigen	MINA	3.19	2.2e-06			parvin, beta	PARVB	-3.08	5.04e-06			NM_001172643	TK2	1.78277474613764	1.42789	0.800936855928382	2.69052926661749	0		NM_001102396	SIKE1	-2.65574469613619	-2.19159666666667	0.825228671210448	0.218909024125896	0
exostosin-like glycosyltransferase 2	EXTL2	3.19	1.25e-05			cyclin-dependent kinase inhibitor 1B (p27, Kip1)	CDKN1B	-3.08	1.25e-05			NM_014737	RASSF2	1.78120719625788	1.59910333333333	0.89776379563976	3.02954961610648	0		NM_001123066	MAPT	-2.65516447439237	-2.36864666666667	0.892090373124146	0.193627172775591	0
EFR3 homolog A	EFR3A	3.19	2.51e-06			ret proto-oncogene	RET	-3.08	0.0004			NM_003358	UGCG	1.78088397131931	1.55805	0.874874514618585	2.94455577309458	0		NM_198449	EMB	-2.65393429554824	-2.42545	0.913907327724164	0.186151610125218	0
chloride intracellular channel 4	CLIC4	3.19	2.62e-07			C-type lectin domain family 2, member D	CLEC2D	-3.08	0.0001			ENST00000628527	DGKD	1.78034407874994	1.49201333333333	0.838047740963054	2.81281239561253	0		NM_015258	FKBP15	-2.65367568903484	-2.26115666666667	0.852084780370833	0.208604666040169	0
phosphoprotein enriched in astrocytes 15	PEA15	3.19	3.61e-06			tet methylcytosine dioxygenase 2	TET2	-3.08	1.27e-05			NM_139021	MAPK15	1.77954504088647	1.52845	0.858899305655457	2.88475740526144	0		NM_001195001	PTPRU	-2.65364524466629	-2.29628333333333	0.865331693431427	0.203586904062731	0
SH3 and PX domains 2A	SH3PXD2A	3.19	7.09e-06			family with sequence similarity 177, member A1	FAM177A1	-3.09	1.03e-06			NM_001143958	TMEM30A	1.77946465250507	1.61539333333333	0.907797371001012	3.0639512295266	0		NM_001277864	DHRS4L1	-2.65299678499311	-2.5241	0.951414647118223	0.173848195807432	0
tryptophanyl-tRNA synthetase	WARS	3.18	9.26e-07			jade family PHD finger 3	JADE3	-3.09	2.06e-06			NM_003672	CDC14A	1.77679872051397	1.66008333333333	0.9343114187144	3.16034779102814	0		NM_032840	SPRYD3	-2.65074597859671	-2.78317	1.04995726579331	0.145272144285038	0
mitogen-activated protein kinase 12	MAPK12	3.18	7.33e-06			Memczak2013 ANTISENSE, coding, INTERNAL, intronic best transcript NM_079423	MYL6	-3.09	0.0069			NM_001242702	MKX	1.77543392398832	1.60163	0.902106227869136	3.03486007239215	0		NM_020340	ARFGEF3	-2.65043681604786	-2.35975	0.890324940293688	0.194824902573143	0
zinc finger and BTB domain containing 18	ZBTB18	3.18	0.0001			ADNP homeobox 2	ADNP2	-3.09	2.68e-06			NM_006927	ST3GAL2	1.77482801645632	1.64882333333333	0.929004567228678	3.13577779797878	0		NM_000597	IGFBP2	-2.65016402924863	-2.40400666666667	0.907116178521315	0.188939117953398	0
retinoic acid early transcript 1G	RAET1G	3.18	0.0008			cathepsin K	CTSK	-3.1	1.69e-06			NM_001297576	PEA15	1.77390720775439	1.46528	0.826018403665498	2.76117054611554	0		NM_000831	GRIK3	-2.65010121179444	-2.14886666666667	0.810862112398952	0.225489683304358	0
male-specific lethal 3 homolog (Drosophila)	MSL3	3.18	3.23e-07			ring finger protein 1	RING1	-3.1	4.4e-06			NM_198404	KCTD4	1.77377856406682	1.68312	0.94888958187714	3.21121664524734	0		NM_013302	EEF2K	-2.64882941599553	-2.10126333333333	0.793279975163518	0.233054078655252	0
filamin A interacting protein 1-like	FILIP1L	3.18	0.0004			transcription elongation factor B (SIII), polypeptide 2 (18kDa, elongin B)	TCEB2	-3.1	1.73e-05			NM_001394	DUSP4	1.76943045120976	1.65058666666667	0.93283500661931	3.13961284412773	0		NM_001013841	STAP2	-2.64658102526808	-2.44766	0.9248384903508	0.183307789712949	0
shisa family member 4	SHISA4	3.17	2.9e-06			NmrA-like family domain containing 1	NMRAL1	-3.1	8.82e-07			NM_002799	PSMB7	1.76883381049454	1.38352333333333	0.782166942493326	2.60904772317992	0		NM_001190996	ARPC1A	-2.64640547577228	-2.32176	0.877325875137278	0.200023304257064	0
zinc finger, MYND-type containing 8	ZMYND8	3.17	3.84e-07			hematological and neurological expressed 1-like	HN1L	-3.1	1.09e-05			NM_001284240	CCSER2	1.76548185010259	1.38093666666667	0.782186838446638	2.60437404637511	0		NM_152527	SLC16A14	-2.64490412024404	-2.57014	0.971732767297008	0.168387855855888	0
zinc finger protein 804A	ZNF804A	3.17	1.54e-06			RAB, member of RAS oncogene family-like 2B	RABL2B	-3.1	4.95e-06			NM_001201404	WASF2	1.76537135395789	1.52061333333333	0.861356071018248	2.869129990801	0		NM_006897	HOXC9	-2.64425282937523	-2.80596666666667	1.06115672279706	0.142994675490847	0
Jeck2013 ALT_ACCEPTOR, ALT_DONOR, coding, INTERNAL, intronic best transcript NM_004307	APBB2	3.16	4.98e-07			v-maf avian musculoaponeurotic fibrosarcoma oncogene homolog K	MAFK	-3.11	4.94e-07			NM_001167924	CMSS1	1.76530830741878	1.50885	0.854723219541307	2.84583102012447	0		FOXP1.vpAug10	FOXP1	-2.64420126231518	-2.68688666666667	1.01614302396714	0.155298234457664	0
G protein-coupled receptor 137	GPR137	3.16	2.73e-05			NADH dehydrogenase (ubiquinone) 1 alpha subcomplex, 13	NDUFA13	-3.11	1.42e-05			NM_001258357	HPCAL1	1.76510065715471	1.58987	0.900724836034462	3.01022223408371	0		NM_052844	WDR34	-2.64399747779546	-2.08108666666667	0.787098582409336	0.236336331386554	0
zinc finger protein 829	ZNF829	3.16	4.79e-05			retinoblastoma binding protein 5	RBBP5	-3.11	2.18e-06			NM_001136038	ZNF415	1.76366840370539	1.62363666666667	0.920602003900212	3.08150827794807	0		NM_001306158	RABL2A	-2.64383718120453	-2.35678333333333	0.891425292785839	0.195225940350864	0
lamin B receptor	LBR	3.16	3.37e-06			LPS-responsive vesicle trafficking, beach and anchor containing	LRBA	-3.11	5.31e-07			NM_001278221	PHF7	1.76306609650363	1.909	1.0827727921181	3.75548698926181	0		NM_001017987	C5orf45	-2.6429904374237	-2.17060666666667	0.821269209275878	0.222117248284338	0
F-box and leucine-rich repeat protein 5	FBXL5	3.16	7.83e-05			POTE ankyrin domain family, member G; POTE ankyrin domain family, member M	POTEG; POTEM	-3.11	0.0014			NM_001307944	UPRT	1.76136606174139	1.45786333333333	0.827689010819251	2.74701222974975	0		NM_001032279	RCE1	-2.64225058677077	-2.24737333333333	0.850552685875251	0.210607200456357	0
chromosome 9 open reading frame 72	C9orf72	3.15	6.91e-06			WD repeat and FYVE domain containing 3	WDFY3	-3.12	4.91e-06			NM_001198850	FOXJ3	1.76053589129407	1.50937333333333	0.857337439581464	2.84686352411679	0		NM_053056	CCND1	-2.6409517856574	-2.26030333333333	0.855866943731685	0.208728089192899	0
ectonucleotide pyrophosphatase/phosphodiesterase 1	ENPP1	3.15	4.87e-07			odd-skipped related transciption factor 2	OSR2	-3.12	1.81e-05			NM_020233	ADPRM	1.7604523386673	1.52231333333333	0.864728513176198	2.87251282340876	0		NM_002203	ITGA2	-2.64076108028521	-2.14596333333333	0.812630627342313	0.225943924069243	0
kinesin family member 24	KIF24	3.15	1.34e-06			ankyrin repeat domain 18B	ANKRD18B	-3.12	0.0003			NM_001134656	ZNF662	1.75869689884977	1.56327	0.888879716011564	2.95522914577745	0		NM_001001701	C4orf3	-2.63990077552324	-2.29964	0.87110849821399	0.20311377635288	0
transmembrane protein 259	TMEM259	3.15	1.31e-06			mitochondrial ribosomal protein S23	MRPS23	-3.12	2.46e-06			NM_024857	ATAD5	1.75738512060266	1.40441666666667	0.799151335812522	2.64710728398936	0		NM_001042483	NUPR1	-2.63898195785668	-2.53218	0.959529106465198	0.17287725799164	0
transient receptor potential cation channel, subfamily C, member 1	TRPC1	3.15	2.54e-06			signal recognition particle 54kDa	SRP54	-3.12	3.03e-06			NM_001031694	SCMH1	1.75722048479378	1.47637666666667	0.840177245509364	2.78249031629615	0		NM_016463	CXXC5	-2.63860668539762	-2.23512	0.847083429436237	0.212403581816617	0
TBC1 domain family, member 13	TBC1D13	3.15	1.18e-06			Salzman2013 ANTISENSE, CDS, coding, INTERNAL, intronic, OVCODE, OVERLAPTX, OVEXON, UTR5 best transcript NM_005603	ATP8B1	-3.12	0.0031			NM_017945	SLC35A5	1.75700511360206	1.42882333333333	0.813215238972233	2.69227043369347	0		NM_006194	PAX9	-2.6378226417199	-2.39797	0.909071732903351	0.189731351933286	0
cell growth regulator with ring finger domain 1	CGRRF1	3.15	1.43e-05			nuclear receptor subfamily 4, group A, member 3	NR4A3	-3.12	0.0004			NM_012242	DKK1	1.75579545435121	1.78686	1.01769257664485	3.45063051064967	0		NM_001254757	ST3GAL4	-2.63658282460097	-2.27930666666667	0.864492723459817	0.205996728861552	0
MSANTD3-TMEFF1 readthrough	MSANTD3-TMEFF1	3.15	2.86e-06			phosphofructokinase, liver	PFKL	-3.13	8.61e-07			NM_005349	RBPJ	1.75554137099298	1.60810666666667	0.916017527833636	3.04851504643907	0		NM_198467	RSBN1L	-2.63391343569803	-2.06815666666667	0.785202975404	0.23846399069676	0
FERM domain containing 4A	FRMD4A	3.15	8.64e-07			abhydrolase domain containing 17C	ABHD17C	-3.13	8.43e-07			NM_001001484	PTER	1.75546689571212	1.48049333333333	0.843361579161398	2.79044136828039	0		NM_001145064	GATSL2	-2.63297936119746	-2.15002	0.816573054724662	0.225309492178272	0
tectonin beta-propeller repeat containing 2	TECPR2	3.15	4.83e-05			protein kinase, cAMP-dependent, regulatory, type I, alpha; arylsulfatase G	PRKAR1A; ARSG	-3.13	2.63e-05			NM_173854	SLC41A1	1.75516622426432	1.67704666666667	0.95549164716271	3.19772675618363	0		NM_152556	C7orf60	-2.63179738570827	-2.15817	0.820036531580943	0.22404027354661	0
zinc finger protein 850	ZNF850	3.15	2.34e-06			glutamate-cysteine ligase, catalytic subunit	GCLC	-3.13	1.24e-05			NM_144658	DOCK11	1.75506211884165	1.67734666666667	0.955719258400794	3.19839177391008	0		NM_002141	HOXA4	-2.63174777098521	-2.16106	0.821150120777339	0.223591926325483	0
G protein-coupled receptor 135	GPR135	3.14	9.51e-05			trafficking protein particle complex 6B	TRAPPC6B	-3.13	5.21e-06			NM_138799	MBOAT2	1.75490946383707	1.46051	0.832242363549985	2.75205633018712	0		NM_022365	DNAJC1	-2.62980355333989	-2.01092333333333	0.764666748882985	0.24811427843242	0
zinc finger protein 221	ZNF221	3.14	2.16e-06			protein tyrosine phosphatase, non-receptor type 4 (megakaryocyte)	PTPN4	-3.13	8.12e-05			NM_001200	BMP2	1.75456670590796	1.47532666666667	0.840849573686177	2.78046594397563	0		NM_001308142	MKL2	-2.62925090347505	-2.65548333333333	1.00997714969827	0.158715690798062	0
T-box 20	TBX20	3.14	0.0001			bromodomain adjacent to zinc finger domain 2B	BAZ2B	-3.13	8.5e-06			NM_032581	FAM126A	1.75430011434441	1.56732	0.893416119160271	2.96353685665475	0		NM_024884	L2HGDH	-2.62899389581266	-2.14252666666667	0.814960685180435	0.226482790229044	0
early endosome antigen 1	EEA1	3.14	2.1e-06			solute carrier family 25 (mitochondrial carrier; dicarboxylate transporter), member 10	SLC25A10	-3.13	9.38e-07			NM_001161342	TMEM171	1.7535432464721	1.64800666666667	0.939815239790772	3.13400322993392	0		NM_024430	PSTPIP2	-2.6285299429197	-2.40439	0.914728023729214	0.188888922285868	0
sorting nexin 12	SNX12	3.14	7.73e-06			thiosulfate sulfurtransferase (rhodanese)-like domain containing 3	TSTD3	-3.13	1.85e-05			NM_032410	HOOK3	1.7523390494638	1.47061	0.839226861063211	2.77139048724342	0		NM_001084	PLOD3	-2.62689306596631	-2.22776333333333	0.848060152198787	0.213489447566109	0
ubiquitin-like modifier activating enzyme 3	UBA3	3.14	5.06e-07			sushi domain containing 2	SUSD2	-3.14	7.74e-07			NM_001256054	C9orf72	1.75070288067879	1.70958333333333	0.976512549445564	3.27066349315388	0		NM_001193272	RBBP5	-2.62592964143914	-2.21147333333333	0.842167778768565	0.21591369617567	0
solute carrier family 38, member 6	SLC38A6	3.14	8.46e-07			long intergenic non-protein coding RNA 649	LINC00649	-3.14	3.08e-06			NM_001301076	AP2S1	1.75047185823826	1.57415666666667	0.899275620603785	2.97761384097042	0		NR_038883	LINC00649	-2.62438704627748	-2.82537333333333	1.07658408745042	0.14108403686233	0
chromosome 5 open reading frame 34	C5orf34	3.13	7.2e-07			BRICK1, SCAR/WAVE actin-nucleating complex subunit	BRK1	-3.14	2.02e-06			NM_020824	ARHGAP21	1.74969642991953	1.8527	1.05886939489566	3.61175491919261	0		NM_203301	FBXO33	-2.62359822281051	-2.37606333333333	0.905650610933862	0.192634320388031	0
ubiquitin conjugating enzyme E2E 1	UBE2E1	3.13	4.41e-07			Transcript Identified by AceView, Entrez Gene ID(s) 23126	POGZ	-3.14	0.0005			NM_001256053	ANKRD26	1.74939897016924	1.51272333333333	0.864710314301253	2.853481744714	0		NM_001015881	TSC22D3	-2.62107535917652	-2.50684666666667	0.956419149831029	0.175939745249887	0
UDP-glucose ceramide glucosyltransferase	UGCG	3.13	2.12e-06			V-set domain containing T cell activation inhibitor 1	VTCN1	-3.15	8.79e-05			NM_001040020	FAM3C	1.74655079164748	1.44243666666667	0.82587730832955	2.71779505124952	0		NM_005443	PAPSS1	-2.61985939746537	-2.09985	0.801512478887814	0.233282501489558	0
ets variant 6	ETV6	3.13	9.52e-06			paralemmin	PALM	-3.15	1.59e-06			NM_004333	BRAF	1.74647908938561	1.38088333333333	0.790666972038649	2.60427777004656	0		NM_001201362	HMGN3	-2.61934640035289	-2.21957333333333	0.847376785687568	0.214704847132942	0
interleukin 4 receptor	IL4R	3.13	3.78e-05			polymerase (DNA-directed), delta 4, accessory subunit	POLD4	-3.15	1.32e-06			NM_001198812	MSANTD3-TMEFF1	1.74577382856205	1.85549666666667	1.06285054587798	3.61876310242898	0		NM_016641	GDE1	-2.61900929887827	-2.05559333333333	0.784874392852958	0.240549660213468	0
integrin alpha FG-GAP repeat containing 1	ITFG1	3.13	8.46e-07			protein kinase, membrane associated tyrosine/threonine 1	PKMYT1	-3.16	0.0001			NM_148911	CHRFAM7A	1.74526318768826	1.75925	1.00801415649537	3.38522094966707	0		NM_032317	DNAJC30	-2.61858700243631	-2.79412	1.06703347927732	0.14417370810184	0
pellino E3 ubiquitin protein ligase family member 2	PELI2	3.13	2.39e-05			Transcript Identified by AceView, Entrez Gene ID(s) 8896	BUD31	-3.16	2.65e-05			NM_182614	TMEM255B	1.74512526554247	1.70635333333333	0.977782722550246	3.26334910886245	0		MARVELD2.jAug10-unspliced	MARVELD2	-2.61753232642332	-2.77155333333333	1.05884206485445	0.146446606344226	0
sterile alpha motif domain containing 9-like	SAMD9L	3.13	0.0004			integrin alpha 2b	ITGA2B	-3.17	0.0008			NM_000178	GSS	1.74437828154957	1.46284666666667	0.838606328764418	2.75651732064321	0		NM_001300754	SLC9B2	-2.61615530213682	-2.66463333333333	1.01853025741894	0.157712254205612	0
solute carrier family 22, member 15	SLC22A15	3.13	8.13e-05			CD9 molecule	CD9	-3.17	4.12e-07			NM_001286739	UBL7	1.74347575381038	1.43378	0.822368763584158	2.70153617397894	0		NR_002605	DLEU1	-2.61440098045622	-2.30322	0.880974271818887	0.202610381076297	0
zinc finger protein 224	ZNF224	3.13	1.33e-06			zinc finger protein 766; microRNA 643	ZNF766; MIR643	-3.17	3.53e-05			NM_001308363	MAP1S	1.7428097966237	1.67443666666667	0.960768449839165	3.19194693324523	0		NM_003211	TDG	-2.61422697255423	-2.34361	0.896482985067733	0.197016723332957	0
ATPase, Ca++ transporting, plasma membrane 4	ATP2B4	3.13	7.57e-06			tripartite motif containing 52	TRIM52	-3.17	1.79e-06			NM_020242	KIF15	1.74218994576593	1.51954333333333	0.87220302070179	2.86700283929881	0		NM_031895	CACNG8	-2.61355184675739	-2.31178666666667	0.884538284379123	0.201410853464855	0
aprataxin	APTX	3.12	3.62e-06			CD2 (cytoplasmic tail) binding protein 2	CD2BP2	-3.18	5.74e-06			NM_001286617	MAP3K7CL	1.74180872334183	1.7994	1.03306406489208	3.48075434708461	0		NM_001014999	SLX1A	-2.61239308370095	-2.35575666666667	0.901761944389048	0.195364918647368	0
adenylosuccinate lyase	ADSL	3.12	1.22e-06			RAP1 GTPase activating protein 2	RAP1GAP2	-3.18	8.17e-06			NM_015120	ALMS1	1.74071900065902	1.39295333333333	0.800217227942005	2.62615730150969	0		NM_032230	METTL25	-2.61234824641322	-2.07757	0.795288301570252	0.236913119861944	0
transmembrane protein 39B	TMEM39B	3.12	2.1e-06			FBJ murine osteosarcoma viral oncogene homolog B	FOSB	-3.18	0.0003			NM_000285	PEPD	1.74011270759773	1.64419	0.944875577783606	3.12572314495881	0		NM_033416	IMP4	-2.61150392707758	-2.16490333333333	0.828987201928499	0.222997071100928	0
adaptor-related protein complex 2 sigma 1 subunit	AP2S1	3.12	1.76e-06			isochorismatase domain containing 2	ISOC2	-3.18	1.57e-05			NM_001193621	PINLYP	1.73954939422647	1.5732	0.904372135233079	2.97564000757355	0		NM_000213	ITGB4	-2.61149297673954	-2.23566333333333	0.856086289814405	0.212323603571692	0
peptidase D	PEPD	3.12	1.04e-05			zinc finger protein 101	ZNF101	-3.18	4.51e-07			NM_020939	CPNE5	1.73888100019848	1.59165	0.915330031105248	3.01393854436463	0		NM_024877	CNTD2	-2.61111205624273	-2.12699666666667	0.814594173230283	0.228933950553662	0
NME/NM23 family member 5	NME5	3.12	7.53e-06			RAB11 family interacting protein 4 (class II); microRNA 4724	RAB11FIP4; MIR4724	-3.18	4.16e-05			NM_015295	SMCHD1	1.73843472417894	1.48784	0.855850368901658	2.80468743424592	0		NM_001130960	PLCH1	-2.6109694339596	-2.16446666666667	0.828989661278491	0.22306457679198	0
DEF6 guanine nucleotide exchange factor	DEF6	3.11	3.79e-05			pterin-4 alpha-carbinolamine dehydratase/dimerization cofactor of hepatocyte nuclear factor 1 alpha (TCF1) 2	PCBD2	-3.19	1.23e-06			NM_005347	HSPA5	1.73804580481409	1.47811	0.850443639578365	2.78583536257255	0		NM_001636	SLC25A6	-2.60999647665804	-2.25840333333333	0.865289801549884	0.209003160929483	0
proline-rich protein HaeIII subfamily 1; taste receptor, type 2, member 14; proline rich 4 (lacrimal)	PRH1; TAS2R14; PRR4	3.11	2.1e-06			myotubularin related protein 3	MTMR3	-3.19	1.53e-06			NM_013231	FLRT2	1.7362958825035	1.70181666666667	0.980142085122545	3.25310337169873	0		NM_015974	CRYL1	-2.60937711498481	-2.35089	0.900939149998516	0.19602505911303	0
origin recognition complex subunit 6	ORC6	3.11	1.25e-05			RUN and SH3 domain containing 1	RUSC1	-3.19	1.86e-05			NM_004446	EPRS	1.7352287443348	1.39443333333333	0.803602025315625	2.62885274786896	0		NM_001105529	ATP8A1	-2.609043989449	-2.28622666666667	0.876269881194871	0.2050110152991	0
zinc finger protein 319	ZNF319	3.11	9.16e-05			cyclin L2	CCNL2	-3.19	4.63e-06			MAP4.voAug10-unspliced	MAP4	1.73459667963023	1.67315666666667	0.964579654922051	3.18911620324082	0		NM_001271895	TARS2	-2.60758130131205	-2.15386333333333	0.826000451932057	0.224710067454997	0
myeloma overexpressed	MYEOV	3.11	2.1e-06			cyclin F	CCNF	-3.19	1.8e-05			NM_021046	KRTAP5-8	1.733983745657	1.79266666666667	1.03384283223914	3.4645468528238	0		NM_032815	NFATC2IP	-2.60700042954969	-2.1553	0.826735575326425	0.224486407730987	0
Jeck2013 ANTISENSE, coding, INTERNAL, intronic best transcript NM_020973	GBA3	3.11	4.8e-07			ephrin-A4	EFNA4	-3.19	1.08e-05			NM_001165979	PLCE1	1.73102347445749	1.81101666666667	1.04621150053107	3.50889473103864	0		NM_001203258	MTA1	-2.60681699601789	-2.01168666666667	0.771702298143548	0.247983035308756	0
Ras association (RalGDS/AF-6) domain family member 2	RASSF2	3.11	0.0005			upstream transcription factor 1	USF1	-3.2	1.98e-05			OTTHUMT00000430690	GOLGA8T	1.72992916890492	1.63931	0.947616832796521	3.11516806602395	0		ENST00000381401	SLC25A6	-2.60608958426398	-2.24495333333333	0.861426002731737	0.210960772842502	0
mitochondrial carrier 1	MTCH1	3.11	1.27e-06			Memczak2013 ANTISENSE, CDS, coding, INTERNAL best transcript NM_014709	USP34	-3.2	0.0003			NM_000316	PTH1R	1.72887343065889	1.71463666666667	0.991765294243201	3.28213974566721	0		NM_002443	MSMB	-2.60177492954886	-2.46366333333333	0.946916393633065	0.181285653912895	0
WD repeat domain 3	WDR3	3.11	1.02e-06			B melanoma antigen; B melanoma antigen family, member 4; B melanoma antigen family, member 3; B melanoma antigen family, member 2; B melanoma antigen family, member 5	BAGE; BAGE4; BAGE3; BAGE2; BAGE5	-3.2	9.08e-07			NM_001145661	GATA2	1.72885142517399	1.62319666666667	0.938887311559064	3.08056860818695	0		hsa_circ_0000477	ELF1	-2.6008452442902	-2.70488333333333	1.04000164533877	0.153373024497857	0
kinesin family member 15	KIF15	3.1	5.34e-06			TSC22 domain family, member 4	TSC22D4	-3.2	2.1e-06			NM_024958	NRSN2	1.72859596161442	1.50712	0.871875229068813	2.84242050242118	0		NM_001300830	C1orf131	-2.6002643416993	-2.25084	0.865619684854444	0.210101737794634	0
c-Maf inducing protein	CMIP	3.1	4.91e-07			cyclin E2	CCNE2	-3.2	4.18e-07			NM_005385	NKTR	1.72836417727169	1.38770666666667	0.80290177551425	2.61662406851226	0		NM_001282474	AP1G2	-2.60015976576398	-2.80175	1.07752994138681	0.143413227493739	0
tigger transposable element derived 7	TIGD7	3.1	1.63e-05			protein tyrosine phosphatase, non-receptor type 6	PTPN6	-3.2	1.95e-05			NM_001261825	OASL	1.72521222308072	1.36801333333333	0.792953652328328	2.58114883567383	0		NM_015920	RPS27L	-2.59859585801404	-2.26704666666667	0.872412175858404	0.207754745074318	0
galactosylceramidase	GALC	3.1	2.42e-06			adaptor-related protein complex 4, mu 1 subunit	AP4M1	-3.2	7.19e-07			NM_152419	HGSNAT	1.72370882880392	1.41792333333333	0.822600261505437	2.67200615916953	0		NM_001301849	SGSM3	-2.59831407468032	-2.10400333333333	0.809757124373886	0.232611876977577	0
UDP-Gal:betaGlcNAc beta 1,4- galactosyltransferase, polypeptide 6	B4GALT6	3.1	0.0005			Memczak2013 ANTISENSE, CDS, coding, INTERNAL best transcript NM_005207	CRKL	-3.2	1.42e-05			NM_001079668	NKX2-1	1.72364121520704	1.72452	1.00050984206296	3.30470158028749	0		NM_021090	MTMR3	-2.59738202045485	-2.31239	0.890277202887181	0.201326641297784	0
trimethylguanosine synthase 1	TGS1	3.1	7.34e-07			solute carrier family 25 (aspartate/glutamate carrier), member 13	SLC25A13	-3.21	6.41e-07			NM_001033053	NLRP1	1.72304621227967	1.85013	1.07375529850253	3.60532670867236	0		NM_001144002	CTPS2	-2.5968655006903	-2.17662	0.838172019082779	0.22119336259179	0
reticulocalbin 1, EF-hand calcium binding domain	RCN1	3.1	3.16e-07			growth factor receptor bound protein 2	GRB2	-3.21	2.71e-07			NM_019034	RHOF	1.72273729532365	1.50859666666667	0.875697455881252	2.84533134379385	0		NM_001294338	CLK2	-2.59575754238159	-2.44898	0.943454833517724	0.183140148170366	0
Bloom syndrome, RecQ helicase-like	BLM	3.1	9.91e-06			leucine rich repeat neuronal 1	LRRN1	-3.21	4.58e-07			NM_001144958	CRACR2A	1.72261080579868	1.40491333333333	0.815572112170717	2.64801874222984	0		NM_032783	CBR4	-2.59364742577048	-2.24064666666667	0.863897939405181	0.21159146409422	0
centromere protein F	CENPF	3.1	1.26e-06			osteosarcoma amplified 9, endoplasmic reticulum lectin	OS9	-3.21	9.3e-07			NM_015150	RFTN1	1.72226041565861	1.58586666666667	0.920805385903397	3.00188074951785	0		NM_194314	ZBTB41	-2.59203023001448	-2.13781	0.824762757488386	0.227224452139473	0
chromosome 3 open reading frame 18	C3orf18	3.1	0.0005			SET domain and mariner transposase fusion gene	SETMAR	-3.21	4.17e-07			NM_001297640	C1RL	1.72136562783359	1.69646	0.985531471390576	3.24104713022999	0		NM_000754	COMT	-2.59191482531654	-1.97498333333333	0.761978485574707	0.254372861639229	0
CAP, adenylate cyclase-associated protein 1 (yeast)	CAP1	3.1	1.65e-06			uncharacterized LOC389831; Salzman2013 ANNOTATED, CDS, coding, OVCODE, OVEXON, UTR3 best transcript NM_001242480; Salzman2013 ANNOTATED, CDS, coding, OVCODE, OVEXON, UTR3, UTR5 best transcript NM_001242480; Salzman2013 ANNOTATED, ncRNA, OVEXON best transcript TCONS_00030034; Salzman2013 ANNOTATED, ncRNA, OVCODE, OVEXON best transcript TCONS_00030034; Salzman2013 ALT_ACCEPTOR, ncRNA, OVCODE, OVEXO…	LOC389831; TCONS_00030034; TCONS_00030035; AC011043.1	-3.21	5.83e-06			NM_016453	NCKIPSD	1.71754565923236	1.60282333333333	0.933205661647273	3.03737141249526	0		NM_004051	BDH1	-2.59159085350019	-2.57303666666667	0.992840618800432	0.168050103154779	0
tRNA methyltransferase 6	TRMT6	3.1	1.62e-06			CXXC finger protein 5	CXXC5	-3.22	6.4e-06			NM_199351	ILDR2	1.71647398947833	1.59785	0.930890890158853	3.02691885453733	0		NM_001079862	DBI	-2.5914159541331	-1.99855	0.771219300711826	0.250251392164324	0
matrilin 2	MATN2	3.1	5.3e-07			solute carrier family 39, member 11	SLC39A11	-3.22	3.86e-06			ENST00000625912	MLXIP	1.7161496998758	1.28531	0.748949814863483	2.43734419694648	0		NM_032740	SFT2D3	-2.58964476071349	-2.72407	1.05190875649271	0.151346791923517	0
[truncated: 4,482 more rows]

## Sheet: MDA-2-DG vs MDA-CTR
TAC												SAM
MDA-MB-231 2-DG vs MDA-MB-231 CTR: 717 genes: 578 up and 139 down						MDA-MB-231 2-DG vs MDA-MB-231 CTR: 717 genes: 578 up and 139 down						MDA-MB-231 2-DG vs MDA-MB-231 CTR
[truncated: 582 more rows]

## Sheet: MDA-MET vs MDA-CTR
TAC												SAM
[truncated: 917 more rows]

## Sheet: MDA-GS vs MDA-CTR 
TAC												SAM
[truncated: 1,500 more rows]

## Sheet: MCF-7-2DG vs MCF-7 CTR
TAC												SAM
[truncated: 18 more rows]

[truncated: 2 more sheets: MCF-7-MET vs MCF-7 CTR, MCF-7-GS vs MCF-7 CTR]
