# Supplementary material for: Microarray analysis of breast cancer gene expression profiling in response to 2-deoxyglucose, metformin, and glucose starvation
Source: Cancer Cell Int. 2022 Mar 19;22:123. doi: 10.1186/s12935-022-02542-w (PMC8933915; doi:10.1186/s12935-022-02542-w)
Supplement: Supplementary file 9 — Additional file 9: Table S4. Lists of intersected DEGs in “overlap” cell line determined by TAC or SAM and displayed in Venn diagram (fold changes of ± twofold; p-value < 0.05). [file 12935_2022_2542_MOESM9_ESM.xlsx]

## Sheet: 2-DG & MET & GS
TAC														SAM
1 common upregulated gene in "overlap 2-DG vs overlap CTR", and "overlap MET vs overlap CTR", and "overlap GS vs overlap CTR"														0 common upregulated genes in "overlap 2-DG vs overlap CTR", and "overlap MET vs overlap CTR", and "overlap GS vs overlap CTR"
Gene symbol
SEL1L3
0 common downregulated genes in "overlap 2-DG vs overlap CTR", and "overlap MET vs overlap CTR", and "overlap GS vs overlap CTR"														0 common downregulated genes in "overlap 2-DG vs overlap CTR", and "overlap MET vs overlap CTR", and "overlap GS vs overlap CTR"

## Sheet: 2-DG & MET
TAC											SAM
1 common upregulated gene in "overlap 2-DG vs overlap CTR", and "overlap MET vs overlap CTR"											0 common upregulated genes in "overlap 2-DG vs overlap CTR", and "overlap MET vs overlap CTR"
Gene symbol
AKR1C3
0 common downregulated genes in "overlap 2-DG vs overlap CTR", and "overlap MET vs overlap CTR"											0 common downregulated genes in "overlap 2-DG vs overlap CTR", and "overlap MET vs overlap CTR"

## Sheet: 2-DG & GS
TAC										SAM
0 common upregulated genes in "overlap 2-DG vs overlap CTR", and "overlap GS vs overlap CTR"										0 common upregulated genes in "overlap 2-DG vs overlap CTR", and "overlap GS vs overlap CTR"
0 common downregulated genes in "overlap 2-DG vs overlap CTR", and "overlap GS vs overlap CTR"										0 common downregulated genes in "overlap 2-DG vs overlap CTR", and "overlap GS vs overlap CTR"

## Sheet: MET & GS
TAC																						SAM
21 common upregulated genes in "overlap MET vs overlap CTR", and "overlap GS vs overlap CTR":											6 common downregulated genes in "overlap MET vs overlap CTR", and "overlap GS vs overlap CTR":											15 common upregulated genes in "overlap MET vs overlap CTR", and "overlap GS vs overlap CTR":											2 common downregulated genes in "overlap MET vs overlap CTR", and "overlap GS vs overlap CTR":
Gene symbol											Gene symbol											Gene symbol											Gene symbol
DDIT3											NT5DC2											CREBRF											FEN1
CREBRF											FEN1											HERPUD1											TRMU
DDIT4											SKP2											GABARAPL1
SLC43A1											CLSPN											ASS1
TCP11L2											MCM10											CCNB1IP1
GABARAPL1											TRMU											JMY
KDM5B																						SEL1L3
ASS1																						DDIT3
CALCOCO1																						DDIT4
EIF4A2; SNORA63; SNORD2; SNORA4; SNORA81; MIR1248																						ABCC3
ZNF277																						ERN1
YPEL5																						EIF4A2
LCP1																						YPEL2
HERPUD1																						ZNF277
ABCC3																						PNRC1
NPC2; MIR4709
SARS
CDKN1A
YPEL2
SQSTM1
UBE2H

## Sheet: unique genes overlap 2DG
TAC								SAM
1 upregulated gene included exclusively in "overlap 2-DG":								1 upregulated gene included exclusively in "overlap 2-DG":							0 downregulated gene included exclusively in "overlap 2-DG":
Gene symbol								Gene symbol
ARRDC4								EPB41L4A
0 downregulated gene included exclusively in "overlap 2-DG"

## Sheet: unique genes overlap MET 
TAC																	SAM
36 upregulated genes included exclusively in "overlap MET":								19 downregulated genes included exclusively in "overlap MET":									34 upregulated genes included exclusively in "overlap MET":									21 downregulated genes included exclusively in "overlap MET":
Gene symbol								Gene symbol									Gene symbol									Gene symbol
AKR1C1								GINS3									NR1D1									NCOA5
CCNB1IP1; SNORD126								LANCL2									HBP1									FAM111B
HDAC5								MKI67									KLF7									CCNE2
KLF7								SPC25									YPEL5									SFPQ
BTN3A2								POLE2									EPAS1									LMNB1
MGEA5								LMNB1									KDM7A									SKP2
VAT1								CDC6									MXI1									E2F8
PNRC1								EXO1									AKR1C3									CCNF
BTN2A2								FNTB									YPEL3									DNAJA1
NR1D1								NCOA5									TMEM159									MCM10
KLHL36								E2F8									TCP11L2									BRCA1
MBNL2								GINS1									MBNL2									UHRF1
KLHL24								TOE1									DUSP10									CENPN
KDM7A								CCNF									CALCOCO1									CLSPN
EPAS1								CDC25A									PHF21A									SPC25
TTC39B								CCNE2									JUND									GINS3
SBF2								UHRF1									TPP1									TOE1
SLC25A27								FAM111B									PER3									FBXO5
DRAM2								ARHGEF39									ADPRM									ARHGEF39
CAMLG																	CORO2A									LANCL2
R3HDM2																	LCP1									HSPH1
CHST11																	CREB5
GSN																	HDAC5
MXI1																	CD55
FOXN3																	TP53INP1
ERICH2																	CHD2
PER3																	BTN3A2
DBP																	VAT1
ASIC1																	TTC39B
TPP1																	DBP
SAMD4A																	DRAM2
JMY																	ACSF2
IL17RE																	KLHL24
CD55																	AKR1C1
RFX3
CREB5

## Sheet: unique genes overlap GS 
TAC																		SAM
189 upregulated genes included exclusively in "overlap GS":									81 downregulated genes included exclusively in "overlap GS":									183 upregulated genes included exclusively in "overlap GS":									28 downregulated genes included exclusively in "overlap GS":
Gene symbol									Gene symbol									Gene symbol									Gene symbol
HMOX1									RCN2									CRELD2									FASN
CHAC1									CUL3									JUN									FAM72D
TM4SF1									PHTF1									ELL2									CCNB1
ATF3									TRAPPC12									HSP90B1									TMEM19
ERN1									PLK1									ZNF664									SPAG5
ERO1B									CALML4									SLC39A14									PCNA
ERRFI1									ACACA									TRIB3									CCNB2
PCK2									TIMM50									MXD1									GCA
SESN2									KIF18B									DNAJC3									FAM72C
TRIB3									SNRPG									CHAC1									AURKA
SLC48A1									DEPDC1B									SESN2									FAM72B
SLC1A4									GULP1									SDF2L1									CKS2
MANF									FAM208A									GADD45A									KIF14
PGPEP1									DEPDC1									HYOU1									DLGAP5
HYOU1									CRY1									WDR45									EXOSC9
SLC6A9									SNRPD1									HYOU1									CDKN3
NUCB2									SAP30L									ERO1B									FAM72A
HSP90B1									ANAPC7									SIL1									AMD1
WARS									ARHGAP11B; ARHGAP11A									MSTO1									TAF5
TES									NEK2									HYOU1									SRSF2
HSPA5									SUV39H2									MANF									MRPL36
GPT2									HIST1H4C									HYOU1									CMC2
CDT1									ZNF106									HYOU1									IARS2
FBXO32									CCT6A									SEL1L									EDRF1
LETMD1									TRMT10C									ARHGEF2									KNTC1
SCD5									GMNN									HYOU1									NMU
DNAJB9									CRYZ									NEU1									PTTG1
SNORA17A; SNORA17B; SNHG7									KIF23									GMPPB									ADORA1
MTHFD2									FBXO18									FICD
MOK									POLE									ADGRG1
CRELD2									DDX26B									RBM3
SDF2L1									VRK1									TMEM184A
HSPA6									MELK									PDIA4
FNDC3B									NUP205									SLC25A37
CBLB									PSMA4									DNAJB9
ARHGEF2									CENPF									HSP90B1
BHLHE40									ASPM									ERRFI1
METTL12; SNORA57									EXOSC9									TMEM50B
FICD									SMC2									VEGFA
SLC25A45									GNL2									STEAP3
ZNF664									CCNA2									HSPA5
PDIA4									HIST1H2BM									HYOU1
EPHA4									FUS									HYOU1
VEGFA									NSUN2									HYOU1
PPP1R15A									DHX15									HMOX1
RWDD2B									TM2D3									EPHA4
EPHX1									DNAJA1									SLC25A45
PMAIP1									NDUFAF5									RNF41
HSP90B1; MIR3652									C21orf59									RAD9A
BCL6									LTV1									ZNF160
DNAJC3									CHUK									HYOU1
JDP2									TAF5									HYOU1
CDKL5									FAM72C									PARP8
AKR1C2									PTPRG									CDK2AP2
OSTC									SERTAD4									SLC1A4
CARS									SLC12A2									KDM5B
SLC39A14									ZDHHC6									PACSIN2
MSTO1; MSTO2P									AMD1									SFXN2
ATXN1									AURKA									ARSD
MRPS27									DIAPH1									JDP2
DET1									SPAG5									FKBP2
TPCN1									HMMR									CALR
C6orf48; SNORD52; SNORD48									DLGAP5									NOB1
CLN6									PCNA									PGPEP1
SFXN2									CDKN3									FAM175A
CEBPG									MRPL36									CARS
CDK2AP2									CKS2									CREG1
GADD45A									NMU									PDIA3
JUN									EDRF1									RUSC2
CLIC4									FAM72D									ZNF473
TCEA1									FAM72A									PCK2
MAP3K12									SSFA2									EDEM1
ARFGAP3									GCA									PDIA6
DUSP4									FAM72B									HYOU1
DNAJB5									SRSF2; MIR636									WARS
NOB1									KIF14									NPC2
WLS									FASN									NMNAT2
TMEM184A									CCNB1									SPRY4
ARSD									CCNB2									ATF3
STEAP3									ADORA1									HYOU1
TMEM39A									TMEM19									HYOU1
LCA5L																		CEBPG
LRIG1																		HYOU1
HSPA13																		CLIC4
NAALADL2																		FNDC3B
PDK1																		SLC25A36
PTPRJ																		TMEM116
EDEM1																		HSPA13
TRIM4																		SGK3
RAD9A																		PDK1
NMNAT2																		ARMCX3
CREG1																		ARFGAP3
PIM1																		SARS
RUSC2																		CDKN1A
PER2																		CDKL5
TMEM50B																		METTL12
MXD1																		TCEA1
EML2; MIR330																		SLC43A1
DBN1																		LRIG1
AARS																		TRIM4
NEU1																		DBN1
PACSIN2																		TES
WDR45; PRAF2																		TUBB3
ADGRG1																		SLC6A9
PLSCR3; TMEM256; TMEM256-PLSCR3																		PMAIP1
ELP2																		FAM231D
TMEM241																		BCL6
HLA-E																		ZNF419
SGK3; C8orf44-SGK3																		CDT1
TAOK3																		SLC48A1
FKBP2																		HYOU1
AHNAK																		HYOU1
STK40																		ANXA3
PARM1																		SASH1
MAP1LC3B																		CLN6
SLC25A36																		ECE1
ARMCX3																		GPT2
FSD1L																		STK40
ZNF721; ABCA11P																		MTHFD2
ANXA3																		C6orf48
GLTSCR2; SNORD23																		LETMD1
FAM231D; LINC00869																		DUSP4
ZNF160																		DET1
SEL1L																		HSPA6
SEC63																		OSTC
SLC25A37																		EPHX1
RBM3																		TM4SF1
GRB10																		NUCB2
TUBB3; MC1R																		PRNP
CALR																		FAM167A
RNF41																		UGDH
SLC35F6																		TMEM39A
NDRG1																		SLC35F6
REPS2																		BHLHE40
IER5																		FAM129A
RNF144B																		UBE2H
ZBTB3																		OSGIN1
MYO1B																		CBLB
ZNF473																		ZCCHC7
MAN2B2																		PTPRJ
PARP8																		GP1BB
HK2																		SGK3
ATG13																		TUBE1
ELL2																		ZNF84
SPRY4																		RWDD2B
RAP1GAP2																		PER1
LZTFL1																		SCD5
TMEM116																		ASNS
CLIP4																		AARS
PRKCA																		LAMP3
SERP1																		PLSCR3
MAPRE3																		LZTFL1
GTPBP2																		TSC22D3
DNAJB11																		FNIP1
PTK2B																		FOXP1
NOTCH2NL																		EID3
PDIA6																		SEC63
FNIP1																		MOK
TJP2																		PRKCE
SASH1																		DNAJC4
ECE1																		KIAA0513
VEPH1																		TRAM1
FAM175A																		HYOU1
PDIA3																		ZNF674
ZNF76																		SNORA17A
ZCCHC7																		ELP2
SLC25A39																		MDM4
PPIB																		SERP1
PYCR1																		ABHD2
RAB36																		FBXO32
FAM167A																		ATXN1
RAB6A																		SHMT2
JUND																		NR1D2
SELM																		CCNG2
ZNF326																		MAP1B
ZNF419																		LIPH
FAM86B2																		TNFRSF10B
ARRDC3																		PRKCH
IFT140																		GPNMB
KRBOX4																		CHID1
ALG1; NAGPA-AS1																		MAP3K12
TOM1																		ANKRD11
SIL1																		MRPS27
TM4SF1-AS1
FOXP1
PHYKPL
SLC20A2
FYN
FLCN
